# Supplementary material for: Transcriptome analysis reveals a new virulence-associated trimeric autotransporter responsible for Glaesserella parasuis autoagglutination
Source: Vet Res. 2024 Oct 7;55:130. doi: 10.1186/s13567-024-01387-7 (PMC11460128; doi:10.1186/s13567-024-01387-7)
Supplement: Supplementary file 4 — Additional file 4: Differentially expressed genes between ZJ1208 and Δwza. Information of differentially expressed genes are listed, including GeneID, length, log2FoldChange (Δwza/ZJ1208) et al. [file 13567_2024_1387_MOESM4_ESM.xls]

GeneID	Length	ZJ1208-Expression	��Wza-Expression	log2FoldChange(��Wza/ZJ1208)	Up-Down-Regulation(��Wza/ZJ1208)	Padj	Pvalue	type	Symbol	KEGG Orthology	GO Component	GO Function	GO Process	Blast nr
HAPS_RS01110	3906	3679.82014	8409.553657	1.192393978	Up	3.82E-16	3.61E-18	known_mRNA	HAPS_RS01110	K09800|1|0.0e+00|2548.1|hap:HAPS_0221|translocation and assembly module TamB	GO:0016021//integral component of membrane	-	-	gi|501705456|ref|WP_012621619.1|/0.0e+00/tubulin-binding protein [[Haemophilus] parasuis]
HAPS_RS10055	795	1141.127958	398.5609046	-1.517588468	Down	9.97E-07	4.07E-08	known_mRNA	HAPS_RS10055	K02564|1|2.9e-133|479.6|btre:F542_2730|glucosamine-6-phosphate deaminase [EC:3.5.99.6]	-	GO:0016787//hydrolase activity;GO:0004342//glucosamine-6-phosphate deaminase activity	GO:0005975//carbohydrate metabolic process;GO:0006044//N-acetylglucosamine metabolic process	gi|505246295|ref|WP_015433397.1|/2.2e-132/glucosamine-6-phosphate deaminase [Bibersteinia trehalosi]
HAPS_RS01870	279	260.1769439	129.5863936	-1.005578876	Down	0.00205595	0.000200481	known_mRNA	HAPS_RS01870	K07334|1|1.1e-47|193.7|hap:HAPS_0377|proteic killer suppression protein	-	-	-	gi|501705621|ref|WP_012621703.1|/8.6e-47/peptidase [[Haemophilus] parasuis]
HAPS_RS01745	261	57.03360712	15.3499153	-1.893581584	Down	9.63E-05	6.37E-06	known_mRNA	HAPS_RS01745	K12149|1|2.7e-40|169.1|hpak:JT17_01835|DNA-damage-inducible protein I	-	-	-	gi|529271502|gb|EQA14064.1|/2.1e-39/dinI-like family protein [Haemophilus parasuis H465]
HAPS_RS11060	1281	207.9696075	432.1365448	1.055114532	Up	6.91E-05	4.26E-06	known_mRNA	HAPS_RS11060	K01647|1|2.9e-220|769.2|btra:F544_13170|citrate synthase [EC:2.3.3.1]	GO:0016021//integral component of membrane;GO:0005737//cytoplasm	GO:0004108//citrate (Si)-synthase activity	GO:0006099//tricarboxylic acid cycle	gi|980941741|ref|WP_059365479.1|/4.6e-220/citrate (Si)-synthase [[Pasteurella] pneumotropica]
HAPS_RS04855	921	147.267222	354.2682933	1.266405993	Up	7.83E-07	3.15E-08	known_mRNA	HAPS_RS04855	K15582|1|7.4e-149|531.6|bto:WQG_14940|oligopeptide transport system permease protein	GO:0016021//integral component of membrane;GO:0005886//plasma membrane	-	GO:0006810//transport	gi|544683151|ref|WP_021115121.1|/2.9e-168/binding--dependent transport system inner membrane component family protein [[Haemophilus] parasuis]
HAPS_RS03275	1941	2321.722522	6911.122107	1.573724409	Up	9.64E-28	2.40E-30	known_mRNA	HAPS_RS03275	K01002|1|5.5e-178|629.4|pha:PSHAa2774|phosphoglycerol transferase [EC:2.7.8.20];K01138|2|1.5e-21|109.8|gfo:GFO_0833|uncharacterized sulfatase [EC:3.1.6.-]	GO:0016021//integral component of membrane	GO:0008484//sulfuric ester hydrolase activity;GO:0046872//metal ion binding	GO:0008152//metabolic process	gi|737521366|ref|WP_035495840.1|/0.0e+00/hypothetical protein [[Haemophilus] parasuis]
HAPS_RS06025	1134	791.2515082	1781.257766	1.170688054	Up	3.20E-13	4.77E-15	known_mRNA	HAPS_RS06025	K05837|1|3.3e-183|646.0|mvg:X874_460|rod shape determining protein RodA	GO:0016021//integral component of membrane	-	GO:0007049//cell cycle;GO:0008360//regulation of cell shape;GO:0051301//cell division	gi|849033988|ref|WP_047977351.1|/8.0e-184/rod shape-determining protein RodA [[Actinobacillus] muris]
HAPS_RS01760	2343	1171.006722	2375.043143	1.020204364	Up	5.20E-07	1.94E-08	known_mRNA	HAPS_RS01760	K02014|1|0.0e+00|1605.1|hap:HAPS_0355|iron complex outermembrane recepter protein	GO:0009279//cell outer membrane	GO:0004872//receptor activity	GO:0006810//transport	gi|219690815|gb|ACL32038.1|/0.0e+00/iron-regulated outer membrane protein/TonB-dependent receptor [Haemophilus parasuis SH0165]
HAPS_RS00245	1155	5738.537637	10.53051783	-9.089962947	Down	1.42E-184	7.08E-188	known_mRNA	HAPS_RS00245	K01991|1|9.4e-218|760.8|hap:HAPS_0049|polysaccharide biosynthesis/export protein	GO:0016020//membrane	GO:0015159//polysaccharide transmembrane transporter activity	GO:0015774//polysaccharide transport	gi|501705363|ref|WP_012621527.1|/7.3e-217/sugar transporter [[Haemophilus] parasuis]
HAPS_RS04840	1005	913.0488892	1878.268032	1.040638936	Up	4.17E-07	1.47E-08	known_mRNA	HAPS_RS04840	K03551|1|2.8e-170|602.8|btre:F542_14860|holliday junction DNA helicase RuvB [EC:3.6.4.12]	-	GO:0004519//endonuclease activity;GO:0003677//DNA binding;GO:0005524//ATP binding;GO:0009378//four-way junction helicase activity	GO:0090305//nucleic acid phosphodiester bond hydrolysis;GO:0032508//DNA duplex unwinding;GO:0006310//DNA recombination;GO:0006281//DNA repair;GO:0009432//SOS response	gi|643888306|ref|WP_025267203.1|/2.2e-169/Holliday junction DNA helicase RuvB [Bibersteinia trehalosi]
HAPS_RS07130	972	488.7118261	58.78929326	-3.055358676	Down	6.37E-30	1.27E-32	known_mRNA	HAPS_RS07130	K07486|1|1.9e-179|633.3|hap:HAPS_0506|transposase	-	GO:0004803//transposase activity;GO:0003677//DNA binding	GO:0006313//transposition, DNA-mediated	gi|501705365|ref|WP_012621529.1|/1.5e-178/transposase [[Haemophilus] parasuis]
HAPS_RS11190	3990	1786.00395	3853.486614	1.109429109	Up	1.31E-13	1.69E-15	known_mRNA	HAPS_RS11190	K06236|1|1.3e-80|307.0|hpaz:K756_03395|collagen, type I, alpha	GO:0019867//outer membrane	-	GO:0009405//pathogenesis	gi|326324000|gb|ADZ54064.1|/0.0e+00/virulence-associated trimeric autotransporter [Haemophilus parasuis SH0165]
HAPS_RS05160	684	62.6734875	126.2300745	1.010128495	Up	0.011259795	0.001486174	known_mRNA	artM	K09998|1|2.6e-122|443.0|hap:HAPS_1063|arginine transport system permease protein	GO:0016021//integral component of membrane;GO:0005886//plasma membrane	-	GO:0006810//transport	gi|498484473|ref|WP_010786264.1|/2.0e-121/arginine transporter permease subunit ArtM [[Haemophilus] parasuis]
HAPS_RS09730	390	415.9544417	199.6333145	-1.059073028	Down	3.05E-05	1.71E-06	known_mRNA	HAPS_RS09730	K02426|1|1.8e-67|260.0|hpaz:K756_09935|cysteine desulfuration protein SufE	-	-	-	gi|219692250|gb|ACL33473.1|/1.4e-66/SufE protein probably involved in Fe-S center assembly [Haemophilus parasuis SH0165]
HAPS_RS05175	735	33.65585495	85.65385356	1.347660649	Up	0.002562963	0.000260122	known_mRNA	HAPS_RS05175	K10000|1|4.2e-131|472.2|hap:HAPS_1066|arginine transport system ATP-binding protein [EC:3.6.3.-]	-	GO:0005524//ATP binding;GO:0015424//amino acid-transporting ATPase activity	GO:0003333//amino acid transmembrane transport	gi|498484470|ref|WP_010786261.1|/3.3e-130/arginine ABC transporter ATP-binding protein [[Haemophilus] parasuis]
HAPS_RS02110	330	3895.959989	1299.664684	-1.583839408	Down	1.95E-27	5.82E-30	known_mRNA	HAPS_RS02110	K03075|1|1.1e-51|207.2|hap:HAPS_0427|preprotein translocase subunit SecG	GO:0016021//integral component of membrane	GO:0015450//P-P-bond-hydrolysis-driven protein transmembrane transporter activity	GO:0009306//protein secretion;GO:0071806//protein transmembrane transport	gi|491996456|ref|WP_005712907.1|/8.9e-51/preprotein translocase subunit SecG [[Haemophilus] parasuis]
HAPS_RS04850	924	284.3247685	636.3789769	1.162346394	Up	5.05E-07	1.86E-08	known_mRNA	oppB	K15581|1|1.4e-155|553.9|hsm:HSM_0695|oligopeptide transport system permease protein	GO:0016021//integral component of membrane;GO:0005886//plasma membrane	GO:0004035//alkaline phosphatase activity	GO:0016311//dephosphorylation;GO:0006810//transport	gi|491834743|ref|WP_005623781.1|/8.3e-155/peptide ABC transporter permease [Actinobacillus ureae]
HAPS_RS09300	1362	691.1022137	1514.562422	1.131930034	Up	7.57E-12	1.47E-13	known_mRNA	HAPS_RS09300	K03308|1|1.7e-210|736.9|asi:ASU2_06160|neurotransmitter:Na+ symporter, NSS family	GO:0016021//integral component of membrane	GO:0005328//neurotransmitter:sodium symporter activity	GO:0006836//neurotransmitter transport;GO:0055085//transmembrane transport	gi|506420254|ref|WP_015939973.1|/9.7e-253/transporter [[Haemophilus] parasuis]
HAPS_RS08850	411	658.807801	302.1279363	-1.124698049	Down	9.42E-05	6.14E-06	known_mRNA	HAPS_RS08850	K03073|1|3.7e-68|262.3|hap:HAPS_1817|preprotein translocase subunit SecE	GO:0005622//intracellular;GO:0005886//plasma membrane;GO:0016021//integral component of membrane	GO:0015450//P-P-bond-hydrolysis-driven protein transmembrane transporter activity	GO:0043952//protein transport by the Sec complex;GO:0065002//intracellular protein transmembrane transport;GO:0006605//protein targeting;GO:0009306//protein secretion	gi|498484852|ref|WP_010786620.1|/2.9e-67/preprotein translocase subunit SecE [[Haemophilus] parasuis]
HAPS_RS10780	1461	159.379857	322.5509907	1.01705794	Up	0.000365577	2.93E-05	known_mRNA	HAPS_RS10780	K07280|1|4.0e-72|277.3|nms:NMBM01240355_0324|outer membrane protein	-	-	-	gi|506420405|ref|WP_015940124.1|/6.5e-287/membrane protein [[Haemophilus] parasuis]
HAPS_RS09285	1299	2649.945157	5765.069005	1.121375374	Up	3.20E-13	4.71E-15	known_mRNA	HAPS_RS09285	K03500|1|4.0e-249|865.1|hap:HAPS_1911|16S rRNA (cytosine967-C5)-methyltransferase [EC:2.1.1.176]	GO:0005737//cytoplasm	GO:0008649//rRNA methyltransferase activity;GO:0003723//RNA binding	GO:0031167//rRNA methylation;GO:0006355//regulation of transcription, DNA-templated	gi|506420252|ref|WP_015939971.1|/3.1e-248/16S rRNA (cytosine(967)-C(5))-methyltransferase [[Haemophilus] parasuis]
HAPS_RS08280	528	818.7250681	1938.958306	1.243830807	Up	5.34E-14	6.64E-16	known_mRNA	HAPS_RS08280	K13694|1|8.1e-92|341.3|hpas:JL26_10000|lipoprotein Spr	-	-	-	gi|753847559|ref|WP_041603176.1|/2.0e-92/peptidase C40 [[Haemophilus] parasuis]
HAPS_RS06035	468	702.5632516	2370.223257	1.754322935	Up	3.71E-23	1.85E-25	known_mRNA	HAPS_RS06035	K00783|1|2.6e-86|322.8|hpas:JL26_11175|23S rRNA (pseudouridine1915-N3)-methyltransferase [EC:2.1.1.177]	GO:0005737//cytoplasm	GO:0070038//rRNA (pseudouridine-N3-)-methyltransferase activity	GO:0031167//rRNA methylation	gi|491998249|ref|WP_005713791.1|/2.1e-85/23S rRNA (pseudouridine(1915)-N(3))-methyltransferase RlmH [[Haemophilus] parasuis]
HAPS_RS09360	1566	262.9050226	591.4650829	1.169751298	Up	5.89E-08	1.82E-09	known_mRNA	HAPS_RS09360	K01649|1|1.4e-293|1013.1|hpak:JT17_05570|2-isopropylmalate synthase [EC:2.3.3.13]	-	GO:0003852//2-isopropylmalate synthase activity	GO:0009082//branched-chain amino acid biosynthetic process;GO:0009098//leucine biosynthetic process	gi|737546421|ref|WP_035519557.1|/3.8e-293/2-isopropylmalate synthase [[Haemophilus] parasuis]
HAPS_RS01830	252	108.1688008	49.29737644	-1.133701667	Down	0.006360175	0.000743603	known_mRNA	HAPS_RS01830	-	-	-	-	gi|753847491|ref|WP_041603108.1|/2.9e-41/hypothetical protein [[Haemophilus] parasuis]
HAPS_RS07525	225	45.62749444	20.05816553	-1.185713766	Down	0.027189557	0.004315159	known_mRNA	HAPS_RS07525	K03745|1|1.5e-34|149.8|hap:HAPS_1550|SlyX protein	-	-	-	gi|506420109|ref|WP_015939828.1|/1.1e-33/lysis protein [[Haemophilus] parasuis]
HAPS_RS06410	756	1461.681022	3096.194901	1.082867779	Up	9.05E-11	1.89E-12	known_mRNA	HAPS_RS06410	K07387|1|2.6e-67|260.4|pmu:PM1190|putative metalloprotease [EC:3.4.24.-]	-	GO:0004222//metalloendopeptidase activity	GO:0006508//proteolysis	gi|506420005|ref|WP_015939724.1|/4.1e-136/type I deoxyribonuclease HsdR [[Haemophilus] parasuis]
HAPS_RS05190	228	306.228488	148.8109781	-1.04112754	Down	0.002631511	0.000269697	known_mRNA	HAPS_RS05190	K02963|1|2.3e-35|152.5|hiq:CGSHiGG_05985|small subunit ribosomal protein S18	GO:0022627//cytosolic small ribosomal subunit	GO:0003735//structural constituent of ribosome;GO:0019843//rRNA binding	GO:0006412//translation	gi|491785464|ref|WP_005598105.1|/1.8e-34/MULTISPECIES: 30S ribosomal protein S18 [Pasteurellaceae]
HAPS_RS07200	1275	685.5636135	2768.59972	2.013794041	Up	1.16E-38	1.15E-41	known_mRNA	HAPS_RS07200	-	-	-	-	gi|908396219|ref|WP_049753194.1|/2.0e-244/alpha/beta hydrolase [[Haemophilus] parasuis]
HAPS_RS04910	2943	38672.03582	86591.23902	1.162930351	Up	5.71E-15	6.25E-17	known_mRNA	HAPS_RS04910	K01407|1|0.0e+00|1250.3|apa:APP7_1970|protease III [EC:3.4.24.55]	-	GO:0046872//metal ion binding;GO:0004222//metalloendopeptidase activity	GO:0006508//proteolysis	gi|506419849|ref|WP_015939568.1|/0.0e+00/pitrilysin [[Haemophilus] parasuis]
HAPS_RS05685	564	185.7952331	59.22953955	-1.649324711	Down	1.94E-06	8.58E-08	known_mRNA	HAPS_RS05685	K01664|1|1.8e-105|386.7|hap:HAPS_1169|para-aminobenzoate synthetase component II [EC:2.6.1.85]	-	GO:0004049//anthranilate synthase activity;GO:0016740//transferase activity	GO:0006541//glutamine metabolic process	gi|498484397|ref|WP_010786189.1|/1.4e-104/glutamine amidotransferase [[Haemophilus] parasuis]
HAPS_RS01600	693	185.2029813	380.0444539	1.037060859	Up	7.08E-05	4.40E-06	known_mRNA	HAPS_RS01600	K14742|1|1.6e-92|344.0|aeu:ACEE_04030|tRNA threonylcarbamoyladenosine biosynthesis protein TsaB	-	-	-	gi|538037938|ref|WP_020996967.1|/9.7e-124/tRNA threonylcarbamoyladenosine biosynthesis protein TsaB [[Haemophilus] parasuis]
HAPS_RS08600	1245	694.2884003	2043.465705	1.557411058	Up	9.61E-18	8.13E-20	known_mRNA	HAPS_RS08600	K02472|1|8.5e-241|837.4|hap:HAPS_1769|UDP-N-acetyl-D-mannosaminuronic acid dehydrogenase [EC:1.1.1.336]	GO:0016021//integral component of membrane	GO:0051287//NAD binding;GO:0016628//oxidoreductase activity, acting on the CH-CH group of donors, NAD or NADP as acceptor;GO:0016616//oxidoreductase activity, acting on the CH-OH group of donors, NAD or NADP as acceptor	GO:0000271//polysaccharide biosynthetic process;GO:0055114//oxidation-reduction process	gi|506420195|ref|WP_015939914.1|/6.6e-240/UDP-N-acetyl-D-mannosamine dehydrogenase [[Haemophilus] parasuis]
HAPS_RS03880	804	162.7479407	332.1737235	1.029298665	Up	0.000146924	1.01E-05	known_mRNA	HAPS_RS03880	K01792|1|8.1e-152|541.2|hap:HAPS_0796|glucose-6-phosphate 1-epimerase [EC:5.1.3.15]	-	-	-	gi|501707189|ref|WP_012621917.1|/6.3e-151/D-hexose-6-phosphate mutarotase [[Haemophilus] parasuis]
HAPS_RS05905	888	1120.569893	285.3114699	-1.973622985	Down	5.38E-13	8.29E-15	known_mRNA	HAPS_RS05905	K00885|1|1.1e-165|587.4|hap:HAPS_1215|N-acylmannosamine kinase [EC:2.7.1.60]	-	GO:0009384//N-acylmannosamine kinase activity	GO:0046835//carbohydrate phosphorylation	gi|498484365|ref|WP_010786158.1|/8.5e-165/N-acetylmannosamine kinase [[Haemophilus] parasuis]
HAPS_RS02020	471	267.0681659	88.6554836	-1.590926245	Down	0.000209654	1.52E-05	known_mRNA	HAPS_RS02020	K19334|1|3.3e-12|76.6|jeu:BJP62_17270|biofilm protein TabA	-	-	-	gi|501705638|ref|WP_012621720.1|/3.9e-84/hypothetical protein [[Haemophilus] parasuis]
HAPS_RS05315	219	166.3874303	63.88781155	-1.380933823	Down	0.000711828	6.25E-05	known_mRNA	HAPS_RS05315	K02518|1|1.2e-33|146.7|btra:F544_18420|translation initiation factor IF-1	GO:0005737//cytoplasm	GO:0003743//translation initiation factor activity;GO:0019843//rRNA binding;GO:0043022//ribosome binding	GO:0006413//translational initiation	gi|491995933|ref|WP_005712424.1|/9.4e-33/MULTISPECIES: translation initiation factor IF-1 [Pasteurellaceae]
HAPS_RS07160	1380	9032.812256	21020.0509	1.218519035	Up	9.59E-20	7.16E-22	known_mRNA	HAPS_RS07160	K04772|1|1.0e-210|737.6|bto:WQG_17910|serine protease DegQ [EC:3.4.21.-]	-	GO:0004252//serine-type endopeptidase activity	GO:0006508//proteolysis	gi|506420071|ref|WP_015939790.1|/2.6e-253/serine peptidase [[Haemophilus] parasuis]
HAPS_RS06070	1323	3747.857009	1822.625368	-1.040047858	Down	4.34E-07	1.55E-08	known_mRNA	HAPS_RS06070	K03667|1|2.3e-244|849.4|hpaz:K756_00430|ATP-dependent HslUV protease ATP-binding subunit HslU	GO:0009376//HslUV protease complex	GO:0016887//ATPase activity;GO:0005524//ATP binding;GO:0070011//peptidase activity, acting on L-amino acid peptides	GO:0043335//protein unfolding;GO:0006508//proteolysis	gi|491998275|ref|WP_005713806.1|/1.8e-243/ATP-dependent protease ATPase subunit HslU [[Haemophilus] parasuis]
HAPS_RS00250	444	539.4498439	264.2309811	-1.029689197	Down	0.000143996	9.75E-06	known_mRNA	HAPS_RS00250	K01104|1|2.5e-78|296.2|hpak:JT17_03370|protein-tyrosine phosphatase [EC:3.1.3.48]	-	GO:0004725//protein tyrosine phosphatase activity	GO:0035335//peptidyl-tyrosine dephosphorylation	gi|498484099|ref|WP_010785901.1|/2.0e-77/tyrosine phosphatase [[Haemophilus] parasuis]
HAPS_RS02015	867	544.78883	201.0500329	-1.438142552	Down	5.54E-07	2.15E-08	known_mRNA	HAPS_RS02015	K15835|1|1.3e-33|148.7|hav:AT03_15515|RpiR family transcriptional regulator, murPQ operon repressor;K19337|3|1.1e-32|145.6|aza:AZKH_2713|RpiR family transcriptional regulator, carbohydrate utilization regulator	-	GO:0003700//transcription factor activity, sequence-specific DNA binding;GO:0003677//DNA binding;GO:0030246//carbohydrate binding	GO:0006355//regulation of transcription, DNA-templated;GO:0005975//carbohydrate metabolic process	gi|501705637|ref|WP_012621719.1|/1.3e-154/N-acetylmannosamine kinase [[Haemophilus] parasuis]
HAPS_RS11030	435	696.0408447	174.8038911	-1.993434669	Down	1.01E-08	2.62E-10	known_mRNA	HAPS_RS11030	K03503|1|5.6e-06|55.8|proc:Ptc2401_01190|DNA polymerase V [EC:3.4.21.-]	-	GO:0008168//methyltransferase activity	GO:0032259//methylation	gi|498484168|ref|WP_010785965.1|/1.8e-75/transcriptional regulator [[Haemophilus] parasuis]
HAPS_RS03255	756	4020.274999	10356.54717	1.365177	Up	6.33E-17	5.67E-19	known_mRNA	HAPS_RS03255	K00574|1|6.9e-12|76.3|ccy:YSS_06360|cyclopropane-fatty-acyl-phospholipid synthase [EC:2.1.1.79]	-	GO:0008168//methyltransferase activity	GO:0032259//methylation	gi|219691092|gb|ACL32315.1|/2.3e-139/possible SAM-dependent methyltransferase [Haemophilus parasuis SH0165]
HAPS_RS05170	726	63.33049871	195.9002169	1.62914665	Up	4.67E-07	1.70E-08	known_mRNA	HAPS_RS05170	K09997|1|1.6e-130|470.3|hpas:JL26_00575|arginine transport system substrate-binding protein	GO:0016020//membrane	GO:0004970//ionotropic glutamate receptor activity	GO:0006810//transport;GO:0035235//ionotropic glutamate receptor signaling pathway	gi|498484471|ref|WP_010786262.1|/1.2e-129/arginine ABC transporter substrate-binding protein [[Haemophilus] parasuis]
HAPS_RS05720	261	172.1250888	61.91336706	-1.475134573	Down	0.000150116	1.04E-05	known_mRNA	HAPS_RS05720	K09806|1|3.0e-39|165.6|hap:HAPS_1176|uncharacterized protein	-	-	-	gi|498484390|ref|WP_010786182.1|/2.3e-38/hypothetical protein [[Haemophilus] parasuis]
HAPS_RS05595	198	135.7887682	50.2362965	-1.434562136	Down	0.000260947	1.97E-05	known_mRNA	HAPS_RS05595	-	-	-	-	gi|506419923|ref|WP_015939642.1|/2.0e-29/hypothetical protein [[Haemophilus] parasuis]
HAPS_RS05755	531	226.7031313	91.37927905	-1.310865353	Down	8.02E-05	5.11E-06	known_mRNA	HAPS_RS05755	K07479|1|8.4e-105|384.4|hap:HAPS_1183|putative DNA topoisomerase	GO:0005694//chromosome	GO:0003917//DNA topoisomerase type I activity;GO:0003677//DNA binding	GO:0006265//DNA topological change	gi|219691565|gb|ACL32788.1|/6.5e-104/DNA topoisomerase I-related protein [Haemophilus parasuis SH0165]
HAPS_RS05765	456	459.6551223	162.4846551	-1.50024834	Down	9.82E-08	3.13E-09	known_mRNA	HAPS_RS05765	K03565|1|3.5e-83|312.4|hap:HAPS_1185|regulatory protein	GO:0005737//cytoplasm	-	GO:0006282//regulation of DNA repair	gi|506419938|ref|WP_015939657.1|/2.7e-82/recombination protein RecX [[Haemophilus] parasuis]
HAPS_RS06225	642	897.9851504	2147.458945	1.257867057	Up	5.13E-12	9.45E-14	known_mRNA	HAPS_RS06225	K06925|1|1.8e-21|107.8|ppr:PBPRB0546|tRNA threonylcarbamoyladenosine biosynthesis protein TsaE	-	-	-	gi|498484320|ref|WP_010786114.1|/9.0e-116/ABC transporter substrate-binding protein [[Haemophilus] parasuis]
HAPS_RS07920	924	221.1018042	503.0040844	1.185859317	Up	3.81E-06	1.80E-07	known_mRNA	HAPS_RS07920	K00852|1|4.0e-118|429.5|btrh:F543_23240|ribokinase [EC:2.7.1.15]	-	GO:0004747//ribokinase activity	GO:0046835//carbohydrate phosphorylation;GO:0006014//D-ribose metabolic process	gi|737522873|ref|WP_035497091.1|/3.0e-165/ribokinase [[Haemophilus] parasuis]
HAPS_RS06030	1935	1129.523473	2436.719189	1.10922575	Up	5.94E-12	1.12E-13	known_mRNA	HAPS_RS06030	K05515|1|1.4e-306|1056.6|bto:WQG_22580|penicillin-binding protein 2	GO:0016021//integral component of membrane	GO:0008658//penicillin binding	-	gi|849033990|ref|WP_047977352.1|/0.0e+00/penicillin-binding protein 2 [[Actinobacillus] muris]
HAPS_RS10065	1323	727.9822595	278.8877744	-1.384218601	Down	5.36E-06	2.64E-07	known_mRNA	HAPS_RS10065	K07792|1|1.8e-212|743.4|asi:ASU2_10230|anaerobic C4-dicarboxylate transporter DcuB	GO:0016021//integral component of membrane;GO:0005886//plasma membrane	GO:0015556//C4-dicarboxylate transmembrane transporter activity	GO:0015740//C4-dicarboxylate transport	gi|506420336|ref|WP_015940055.1|/8.5e-246/C4-dicarboxylate ABC transporter [[Haemophilus] parasuis]
HAPS_RS03260	1065	1118.558988	2768.371816	1.307396382	Up	2.73E-15	2.85E-17	known_mRNA	HAPS_RS03260	K03548|1|5.7e-169|598.6|aeu:ACEE_03220|putative permease	GO:0016021//integral component of membrane	-	-	gi|498484939|ref|WP_010786702.1|/1.1e-195/AI-2E family transporter [[Haemophilus] parasuis]
HAPS_RS05760	306	135.9533486	57.92608148	-1.230826707	Down	0.002672927	0.000275272	known_mRNA	HAPS_RS05760	K09900|1|2.9e-49|199.1|hap:HAPS_1184|uncharacterized protein	-	-	-	gi|506419937|ref|WP_015939656.1|/2.2e-48/ASCH domain-containing protein [[Haemophilus] parasuis]
HAPS_RS03945	1071	2035.415602	607.7924763	-1.743672681	Down	1.05E-18	8.32E-21	known_mRNA	HAPS_RS03945	K02346|1|4.8e-152|542.3|mht:D648_5870|DNA polymerase IV [EC:2.7.7.7]	GO:0005737//cytoplasm	GO:0003887//DNA-directed DNA polymerase activity;GO:0000287//magnesium ion binding;GO:0003684//damaged DNA binding	GO:0006261//DNA-dependent DNA replication;GO:0071897//DNA biosynthetic process;GO:0006281//DNA repair	gi|491998641|ref|WP_005714148.1|/1.6e-205/DNA polymerase IV [[Haemophilus] parasuis]
HAPS_RS10070	1431	1854.826654	4983.099454	1.425759005	Up	1.36E-23	6.11E-26	known_mRNA	HAPS_RS10070	K14392|1|2.8e-227|792.7|bto:WQG_19090|sodium/pantothenate symporter	GO:0005886//plasma membrane;GO:0016021//integral component of membrane	GO:0015081//sodium ion transmembrane transporter activity;GO:0015233//pantothenate transmembrane transporter activity;GO:0031402//sodium ion binding	GO:0071436//sodium ion export;GO:0015887//pantothenate transmembrane transport	gi|506420337|ref|WP_015940056.1|/7.0e-262/sodium/panthothenate symporter [[Haemophilus] parasuis]
HAPS_RS10050	1152	2764.475076	1208.875711	-1.193339642	Down	2.22E-07	7.52E-09	known_mRNA	HAPS_RS10050	K01443|1|4.5e-220|768.5|hap:HAPS_2071|N-acetylglucosamine-6-phosphate deacetylase [EC:3.5.1.25]	-	GO:0008448//N-acetylglucosamine-6-phosphate deacetylase activity	GO:0005975//carbohydrate metabolic process;GO:0006044//N-acetylglucosamine metabolic process	gi|506420335|ref|WP_015940054.1|/3.5e-219/N-acetylglucosamine-6-phosphate deacetylase [[Haemophilus] parasuis]
HAPS_RS00915	2574	15297.12357	7297.052225	-1.067874713	Down	3.07E-05	1.74E-06	known_mRNA	HAPS_RS00915	K03695|1|0.0e+00|1524.6|apj:APJL_1103|ATP-dependent Clp protease ATP-binding subunit ClpB	GO:0005737//cytoplasm	GO:0005524//ATP binding	GO:0016485//protein processing;GO:0009408//response to heat	gi|544680080|ref|WP_021112233.1|/0.0e+00/ATP-dependent chaperone ClpB [[Haemophilus] parasuis]
HAPS_RS07995	600	2843.787304	1378.994872	-1.044196473	Down	3.88E-08	1.14E-09	known_mRNA	HAPS_RS07995	K03687|1|6.1e-104|381.7|hap:HAPS_1647|molecular chaperone GrpE	GO:0005737//cytoplasm	GO:0042803//protein homodimerization activity;GO:0051087//chaperone binding;GO:0000774//adenyl-nucleotide exchange factor activity	GO:0006457//protein folding;GO:0050790//regulation of catalytic activity	gi|491996399|ref|WP_005712850.1|/4.8e-103/nucleotide exchange factor GrpE [[Haemophilus] parasuis]
HAPS_RS07465	1338	35.32817355	71.70075638	1.021169174	Up	0.03906306	0.006665985	known_mRNA	HAPS_RS07465	K01206|1|7.9e-277|957.2|hap:HAPS_1536|alpha-L-fucosidase [EC:3.2.1.51]	-	GO:0004560//alpha-L-fucosidase activity	GO:0006004//fucose metabolic process	gi|498484622|ref|WP_010786406.1|/6.1e-276/alpha-L-fucosidase [[Haemophilus] parasuis]
HAPS_RS08605	1722	3026.161242	6293.933313	1.056473032	Up	1.16E-12	1.85E-14	known_mRNA	HAPS_RS08605	K04084|1|0.0e+00|1131.7|hap:HAPS_1770|thiol:disulfide interchange protein DsbD [EC:1.8.1.8]	GO:0005886//plasma membrane;GO:0016021//integral component of membrane	GO:0009055//electron carrier activity;GO:0047134//protein-disulfide reductase activity	GO:0017004//cytochrome complex assembly;GO:0045454//cell redox homeostasis;GO:0055114//oxidation-reduction process	gi|506420196|ref|WP_015939915.1|/0.0e+00/protein-disulfide reductase DsbD [[Haemophilus] parasuis]
HAPS_RS06565	1680	12612.10306	3481.696853	-1.856946365	Down	4.74E-26	1.65E-28	known_mRNA	HAPS_RS06565	K03631|1|3.0e-265|919.1|btre:F542_13680|DNA repair protein RecN (Recombination protein N)	-	GO:0005524//ATP binding	GO:0006310//DNA recombination;GO:0006281//DNA repair	gi|498485417|ref|WP_010787146.1|/0.0e+00/DNA repair protein RecN [[Haemophilus] parasuis]
HAPS_RS00660	903	845.9589784	1773.412613	1.067868629	Up	3.78E-10	8.46E-12	known_mRNA	HAPS_RS00660	K03595|1|3.4e-146|522.7|hso:HS_1239|GTPase	GO:0005737//cytoplasm;GO:0005886//plasma membrane	GO:0005525//GTP binding;GO:0003924//GTPase activity;GO:0070181//small ribosomal subunit rRNA binding	GO:0042274//ribosomal small subunit biogenesis	gi|491994161|ref|WP_005711218.1|/2.1e-166/GTPase Era [[Haemophilus] parasuis]
HAPS_RS05770	1119	8203.744266	2520.900258	-1.702343482	Down	1.23E-33	1.83E-36	known_mRNA	HAPS_RS05770	K03553|1|5.5e-207|724.9|hap:HAPS_1186|recombination protein RecA	GO:0005737//cytoplasm	GO:0008094//DNA-dependent ATPase activity;GO:0003697//single-stranded DNA binding;GO:0005524//ATP binding;GO:0003684//damaged DNA binding	GO:0009432//SOS response;GO:0006310//DNA recombination;GO:0006281//DNA repair	gi|545357544|ref|WP_021615503.1|/7.7e-147/DNA recombination/repair protein RecA [Aggregatibacter sp. oral taxon 458]
HAPS_RS01920	1083	999.1551773	2022.181554	1.017131867	Up	5.61E-09	1.34E-10	known_mRNA	HAPS_RS01920	K01736|1|2.0e-206|723.0|hap:HAPS_0387|chorismate synthase [EC:4.2.3.5]	-	GO:0004107//chorismate synthase activity	GO:0008652//cellular amino acid biosynthetic process;GO:0009423//chorismate biosynthetic process;GO:0009073//aromatic amino acid family biosynthetic process	gi|491996103|ref|WP_005712594.1|/1.6e-205/chorismate synthase [[Haemophilus] parasuis]
HAPS_RS01105	1734	3025.207585	6429.684032	1.087713701	Up	5.34E-14	6.40E-16	known_mRNA	HAPS_RS01105	K07278|1|4.5e-240|835.5|btra:F544_10830|translocation and assembly module TamA	GO:0016021//integral component of membrane;GO:0009279//cell outer membrane	-	-	gi|501705455|ref|WP_012621618.1|/0.0e+00/membrane protein [[Haemophilus] parasuis]
HAPS_RS05180	2184	2520.453828	1137.380959	-1.147967968	Down	1.67E-10	3.66E-12	known_mRNA	HAPS_RS05180	K03657|1|0.0e+00|1274.2|btre:F542_15050|DNA helicase II / ATP-dependent DNA helicase PcrA [EC:3.6.4.12]	GO:0005737//cytoplasm	GO:0004003//ATP-dependent DNA helicase activity;GO:0003677//DNA binding;GO:0005524//ATP binding	GO:0006268//DNA unwinding involved in DNA replication	gi|652756107|ref|WP_027074117.1|/0.0e+00/DNA-dependent helicase II [Mannheimia granulomatis]
HAPS_RS06015	1182	1762.348941	3628.819408	1.042000658	Up	1.70E-07	5.57E-09	known_mRNA	HAPS_RS06015	K07258|1|2.6e-223|779.2|hap:HAPS_1238|D-alanyl-D-alanine carboxypeptidase (penicillin-binding protein 5/6) [EC:3.4.16.4]	-	GO:0009002//serine-type D-Ala-D-Ala carboxypeptidase activity	GO:0006508//proteolysis	gi|498484349|ref|WP_010786143.1|/2.0e-222/D-alanyl-D-alanine carboxypeptidase [[Haemophilus] parasuis]
HAPS_RS00640	1794	3932.208535	9123.556979	1.214256561	Up	2.39E-13	3.33E-15	known_mRNA	HAPS_RS00640	K03596|1|0.0e+00|1128.6|mhat:B824_16430|GTP-binding protein LepA	-	-	-	gi|400376267|gb|EJP29154.1|/0.0e+00/GTP-binding protein LepA [Haemophilus sputorum HK 2154]
HAPS_RS00930	786	223.7357084	88.52398101	-1.337655293	Down	4.22E-05	2.46E-06	known_mRNA	HAPS_RS00930	K09817|1|5.7e-150|535.0|hpas:JL26_05100|zinc transport system ATP-binding protein [EC:3.6.3.-]	GO:0043190//ATP-binding cassette (ABC) transporter complex	GO:0015633//zinc-transporting ATPase activity;GO:0005524//ATP binding;GO:0016887//ATPase activity	GO:0071577//zinc II ion transmembrane transport	gi|544677071|ref|WP_021109406.1|/4.4e-149/zinc import ATP-binding protein ZnuC [[Haemophilus] parasuis]
HAPS_RS08610	822	540.1268725	1175.563967	1.121982811	Up	1.79E-08	4.81E-10	known_mRNA	HAPS_RS08610	K07124|1|6.4e-19|99.8|bmyo:BG05_1886|uncharacterized protein;K00059|2|8.3e-19|99.4|fli:Fleli_0390|3-oxoacyl-[acyl-carrier protein] reductase [EC:1.1.1.100]	-	GO:0016491//oxidoreductase activity	GO:0055114//oxidation-reduction process	gi|219692060|gb|ACL33283.1|/4.6e-157/dehydrogenases with different specificities [Haemophilus parasuis SH0165]
HAPS_RS00650	963	2670.887062	6605.102183	1.306261907	Up	2.29E-14	2.62E-16	known_mRNA	HAPS_RS00650	K03100|1|5.5e-187|658.3|hap:HAPS_0129|signal peptidase I [EC:3.4.21.89]	GO:0016021//integral component of membrane	GO:0008236//serine-type peptidase activity	GO:0006508//proteolysis	gi|501705405|ref|WP_012621569.1|/4.2e-186/S26 family signal peptidase [[Haemophilus] parasuis]
HAPS_RS00355	399	148.8630076	69.53847053	-1.098102048	Down	0.002588458	0.000263997	known_mRNA	HAPS_RS00355	K07107|1|4.7e-68|261.9|hap:HAPS_0070|acyl-CoA thioester hydrolase [EC:3.1.2.-]	-	GO:0016790//thiolester hydrolase activity	-	gi|491994776|ref|WP_005711394.1|/3.7e-67/tol-pal system-associated acyl-CoA thioesterase [[Haemophilus] parasuis]
HAPS_RS07485	933	68.88110843	151.4358038	1.136526076	Up	0.001636335	0.000157121	known_mRNA	HAPS_RS07485	K17213|1|2.9e-129|466.5|hso:HS_1582|inositol transport system substrate-binding protein	-	-	-	gi|498484618|ref|WP_010786402.1|/1.2e-169/ATPase [[Haemophilus] parasuis]
HAPS_RS08680	693	105.2849622	214.615159	1.027452591	Up	0.002131296	0.000209949	known_mRNA	HAPS_RS08680	K01786|1|1.4e-131|473.8|hap:HAPS_1782|L-ribulose-5-phosphate 4-epimerase [EC:5.1.3.4]	-	GO:0008742//L-ribulose-phosphate 4-epimerase activity;GO:0008270//zinc ion binding	GO:0019572//L-arabinose catabolic process	gi|491996285|ref|WP_005712736.1|/6.9e-130/L-ribulose-5-phosphate 4-epimerase [[Haemophilus] parasuis]
HAPS_RS04835	1935	1359.345442	3897.803004	1.519749052	Up	5.40E-21	2.95E-23	known_mRNA	HAPS_RS04835	K11747|1|0.0e+00|1228.4|hap:HAPS_0994|glutathione-regulated potassium-efflux system protein KefB	GO:0005886//plasma membrane;GO:0016021//integral component of membrane	GO:0015299//solute:proton antiporter activity	GO:1902600//hydrogen ion transmembrane transport;GO:0006813//potassium ion transport	gi|506419837|ref|WP_015939556.1|/0.0e+00/potassium transporter [[Haemophilus] parasuis]
HAPS_RS06220	978	976.1509045	2718.457865	1.477612369	Up	8.15E-21	4.87E-23	known_mRNA	HAPS_RS06220	K08970|1|5.4e-41|173.3|ppr:PBPRB0545|nickel/cobalt exporter	GO:0005886//plasma membrane;GO:0016021//integral component of membrane	GO:0046872//metal ion binding;GO:0015099//nickel cation transmembrane transporter activity	GO:0035444//nickel cation transmembrane transport	gi|506419981|ref|WP_015939700.1|/1.7e-182/ABC transporter permease [[Haemophilus] parasuis]
HAPS_RS05445	462	674.0377852	1683.19432	1.320300368	Up	1.53E-13	2.06E-15	known_mRNA	HAPS_RS05445	K03469|1|3.6e-88|328.9|hpas:JL26_00030|ribonuclease HI [EC:3.1.26.4]	GO:0005737//cytoplasm	GO:0004523//RNA-DNA hybrid ribonuclease activity;GO:0003676//nucleic acid binding;GO:0000287//magnesium ion binding	GO:0006401//RNA catabolic process;GO:0090502//RNA phosphodiester bond hydrolysis, endonucleolytic	gi|491995573|ref|WP_005712104.1|/2.8e-87/ribonuclease HI [[Haemophilus] parasuis]
HAPS_RS04460	282	54.34236228	25.19064132	-1.10918943	Down	0.035409491	0.005866348	known_mRNA	HAPS_RS04460	-	-	-	-	gi|498484545|ref|WP_010786335.1|/1.3e-45/hypothetical protein [[Haemophilus] parasuis]
HAPS_RS06065	522	1325.458696	649.988236	-1.028006201	Down	1.26E-05	6.65E-07	known_mRNA	HAPS_RS06065	K01419|1|2.6e-90|336.3|hap:HAPS_1248|ATP-dependent HslUV protease, peptidase subunit HslV [EC:3.4.25.2]	GO:0005839//proteasome core complex;GO:0009376//HslUV protease complex	GO:0046872//metal ion binding;GO:0004298//threonine-type endopeptidase activity	GO:0051603//proteolysis involved in cellular protein catabolic process	gi|491998271|ref|WP_005713804.1|/2.0e-89/MULTISPECIES: ATP-dependent protease subunit HslV [Pasteurellaceae]
HAPS_RS05690	1617	1446.326226	599.1645788	-1.271368754	Down	3.14E-12	5.47E-14	known_mRNA	HAPS_RS05690	K09760|1|2.2e-241|839.7|btre:F542_4240|DNA recombination protein RmuC	GO:0016021//integral component of membrane	-	-	gi|498484396|ref|WP_010786188.1|/5.1e-301/DNA recombination protein RmuC [[Haemophilus] parasuis]
HAPS_RS06250	1344	1462.622098	4078.174287	1.479366368	Up	9.44E-21	6.10E-23	known_mRNA	HAPS_RS06250	K01961|1|1.0e-231|807.4|hie:R2846_1338|acetyl-CoA carboxylase, biotin carboxylase subunit [EC:6.4.1.2 6.3.4.14]	-	GO:0003989//acetyl-CoA carboxylase activity;GO:0046872//metal ion binding;GO:0005524//ATP binding;GO:0004075//biotin carboxylase activity	-	gi|849034575|ref|WP_047977601.1|/1.2e-242/acetyl-CoA carboxylase biotin carboxylase subunit [[Actinobacillus] muris]
HAPS_RS05090	705	2711.544689	5945.334888	1.132643129	Up	1.36E-12	2.24E-14	known_mRNA	HAPS_RS05090	-	-	-	-	gi|219691445|gb|ACL32668.1|/1.5e-124/periplasmic/secreted protein [Haemophilus parasuis SH0165]
HAPS_RS03270	921	1332.098524	3293.482377	1.305913041	Up	1.29E-15	1.28E-17	known_mRNA	HAPS_RS03270	K02380|1|9.9e-178|627.5|hap:HAPS_0670|FdhE protein	GO:0005737//cytoplasm	-	-	gi|498484937|ref|WP_010786700.1|/7.7e-177/formate dehydrogenase accessory protein FdhE [[Haemophilus] parasuis]
HAPS_RS09290	1377	1727.340055	3567.345175	1.046298688	Up	4.25E-12	7.61E-14	known_mRNA	HAPS_RS09290	K03499|1|7.0e-204|714.9|hdu:HD_1991|trk system potassium uptake protein	GO:0005886//plasma membrane	GO:0015079//potassium ion transmembrane transporter activity	GO:0071805//potassium ion transmembrane transport	gi|849030466|ref|WP_047975838.1|/1.4e-227/potassium transporter peripheral membrane component [[Actinobacillus] muris]
HAPS_RS05910	696	1936.838906	504.4951037	-1.940791792	Down	2.27E-12	3.83E-14	known_mRNA	HAPS_RS05910	K01788|1|4.0e-107|392.5|btrh:F543_4160|N-acylglucosamine-6-phosphate 2-epimerase [EC:5.1.3.9]	-	GO:0047465//N-acylglucosamine-6-phosphate 2-epimerase activity	GO:0005975//carbohydrate metabolic process;GO:0006051//N-acetylmannosamine metabolic process;GO:0019262//N-acetylneuraminate catabolic process	gi|498484364|ref|WP_010786157.1|/6.1e-126/N-acetylmannosamine-6-phosphate 2-epimerase [[Haemophilus] parasuis]
HAPS_RS05185	450	1947.847544	973.7562772	-1.000248135	Down	9.45E-09	2.30E-10	known_mRNA	HAPS_RS05185	K02939|1|9.4e-73|277.7|hap:HAPS_1068|large subunit ribosomal protein L9	GO:0005840//ribosome	GO:0003735//structural constituent of ribosome;GO:0019843//rRNA binding	GO:0006412//translation	gi|506419887|ref|WP_015939606.1|/7.3e-72/50S ribosomal protein L9 [[Haemophilus] parasuis]
HAPS_RS05080	1527	700.0515943	1618.688567	1.209292281	Up	6.30E-11	1.29E-12	known_mRNA	HAPS_RS05080	K01754|1|1.7e-251|873.2|aeu:ACEE_10685|threonine dehydratase [EC:4.3.1.19]	-	GO:0030170//pyridoxal phosphate binding;GO:0004794//L-threonine ammonia-lyase activity	GO:0008652//cellular amino acid biosynthetic process;GO:0009097//isoleucine biosynthetic process	gi|498484489|ref|WP_010786280.1|/3.2e-289/PLP-dependent threonine dehydratase [[Haemophilus] parasuis]
HAPS_RS00190	276	454.7096228	185.7376005	-1.291679634	Down	0.000450775	3.66E-05	known_mRNA	HAPS_RS00190	-	-	-	-	gi|219690520|gb|ACL31743.1|/8.8e-44/possible DNA mismatch repair protein [Haemophilus parasuis SH0165]
HAPS_RS09170	426	755.958701	295.0187566	-1.35750074	Down	0.000156718	1.10E-05	known_mRNA	HAPS_RS09170	-	-	-	-	gi|498485435|ref|WP_010787163.1|/6.0e-76/virulence-associated protein VapD [[Haemophilus] parasuis]
HAPS_RS01100	846	2686.534851	6881.24102	1.356922222	Up	1.58E-20	1.10E-22	known_mRNA	HAPS_RS01100	K09798|1|1.6e-153|547.0|hpas:JL26_04930|uncharacterized protein	-	GO:0016810//hydrolase activity, acting on carbon-nitrogen (but not peptide) bonds	GO:0005975//carbohydrate metabolic process	gi|501705454|ref|WP_012621617.1|/6.4e-154/hypothetical protein [[Haemophilus] parasuis]
HAPS_RS06895	2028	1909.168853	5513.071445	1.529911593	Up	5.50E-24	2.19E-26	known_mRNA	HAPS_RS06895	K07386|1|0.0e+00|1100.9|btra:F544_19030|putative endopeptidase [EC:3.4.24.-]	-	GO:0004222//metalloendopeptidase activity	GO:0006508//proteolysis	gi|506420056|ref|WP_015939775.1|/0.0e+00/endothelin-converting protein [[Haemophilus] parasuis]
HAPS_RS09280	951	2381.263898	4982.4904	1.065139513	Up	1.41E-11	2.81E-13	known_mRNA	HAPS_RS09280	K00604|1|7.8e-178|627.9|hap:HAPS_1910|methionyl-tRNA formyltransferase [EC:2.1.2.9]	-	GO:0004479//methionyl-tRNA formyltransferase activity	GO:0071951//conversion of methionyl-tRNA to N-formyl-methionyl-tRNA;GO:0006413//translational initiation	gi|506420251|ref|WP_015939970.1|/6.1e-177/methionyl-tRNA formyltransferase [[Haemophilus] parasuis]
HAPS_RS05075	1335	425.9266446	860.9212793	1.015276344	Up	3.12E-07	1.07E-08	known_mRNA	HAPS_RS05075	K03431|1|4.7e-229|798.5|apl:APL_1454|phosphoglucosamine mutase [EC:5.4.2.10]	-	GO:0008966//phosphoglucosamine mutase activity;GO:0000287//magnesium ion binding	GO:0005975//carbohydrate metabolic process	gi|491786126|ref|WP_005598675.1|/3.6e-228/phosphoglucosamine mutase [Actinobacillus pleuropneumoniae]
HAPS_RS03280	789	421.0359526	891.7629802	1.082716879	Up	9.86E-09	2.50E-10	known_mRNA	HAPS_RS03280	K07140|1|3.9e-151|538.9|hap:HAPS_0672|uncharacterized protein	-	GO:0030151//molybdenum ion binding;GO:0030170//pyridoxal phosphate binding;GO:0003824//catalytic activity	-	gi|529266586|gb|EQA09329.1|/3.1e-150/MOSC domain protein [Haemophilus parasuis 84-15995]
