# Supplementary material for: Transcriptome analysis reveals a new virulence-associated trimeric autotransporter responsible for Glaesserella parasuis autoagglutination
Source: Vet Res. 2024 Oct 7;55:130. doi: 10.1186/s13567-024-01387-7 (PMC11460128; doi:10.1186/s13567-024-01387-7)
Supplement: Supplementary file 5 — Additional file 5: Differentially expressed ncRNAs between ZJ1208 and Δwza. Information of differentially expressed ncRNAs are listed, including GeneID, length, expression level, log2FoldChange (Δwza/ZJ1208) et al. [file 13567_2024_1387_MOESM5_ESM.xls]

GeneID	Length	ZJ1208-Expression	¦¤Wza-Expression	log2FoldChange(¦¤Wza/ZJ1208)	Up-Down-Regulation(¦¤Wza/ZJ1208)	Padj	Pvalue	type
BGI_novel_N228	199	57.70163139	3.011474163	-4.260070322	Down	1.86E-08	1.96E-10	novel_ncRNA
BGI_novel_N224	410	13.35985101	50.92870067	1.930574991	Up	0.021871355	0.001036012	novel_ncRNA
BGI_novel_N180	271	431.3526647	900.3019863	1.061541135	Up	0.013781525	0.000580275	novel_ncRNA
BGI_novel_N233	284	119.3628857	426.4933501	1.837168927	Up	9.24E-09	4.86E-11	novel_ncRNA
BGI_novel_N221	258	294.9132418	729.098946	1.305824014	Up	0.008263753	0.000304454	novel_ncRNA
BGI_novel_N265	256	145.7675361	54.55976245	-1.417760185	Down	0.008249233	0.000260502	novel_ncRNA
BGI_novel_N278	396	206.3732814	86.08279155	-1.261459432	Down	0.036778522	0.002129283	novel_ncRNA
