# Supplementary material for: Transcriptome analysis reveals a new virulence-associated trimeric autotransporter responsible for Glaesserella parasuis autoagglutination
Source: Vet Res. 2024 Oct 7;55:130. doi: 10.1186/s13567-024-01387-7 (PMC11460128; doi:10.1186/s13567-024-01387-7)
Supplement: Supplementary file 6 — Additional file 6: Predicted targets of all ncRNAs. Information of predicted targets of all ncRNAs are listed. [file 13567_2024_1387_MOESM6_ESM.xls]

ncRNA-ID	GeneID	Symbol	KEGG Orthology	GO Component	GO Function	GO Process	Blast nr
BGI_novel_N159	HAPS_RS10460	HAPS_RS10460	K17686|1|5.3e-275|951.8|mve:X875_6140|Cu+-exporting ATPase [EC:3.6.3.54]	GO:0005886//plasma membrane;GO:0016021//integral component of membrane	GO:0046872//metal ion binding;GO:0000166//nucleotide binding;GO:0019829//cation-transporting ATPase activity	GO:0098655//cation transmembrane transport;GO:0030001//metal ion transport	gi|506420369|ref|WP_015940088.1|/0.0e+00/copper-translocating P-type ATPase [[Haemophilus] parasuis]
BGI_novel_N105	HAPS_RS02295	HAPS_RS02295	K01872|1|0.0e+00|1454.5|apl:APL_0654|alanyl-tRNA synthetase [EC:6.1.1.7]	GO:0005737//cytoplasm	GO:0008270//zinc ion binding;GO:0004813//alanine-tRNA ligase activity;GO:0005524//ATP binding;GO:0000049//tRNA binding	GO:0006419//alanyl-tRNA aminoacylation	gi|849032206|ref|WP_047976548.1|/0.0e+00/alanine--tRNA ligase [[Actinobacillus] muris]
BGI_novel_N116	HAPS_RS03505	HAPS_RS03505	K03597|1|1.5e-113|413.7|hap:HAPS_0719|sigma-E factor negative regulatory protein RseA	-	-	-	gi|491993614|ref|WP_005710685.1|/1.2e-112/sigma-E factor negative regulatory protein [[Haemophilus] parasuis]
BGI_novel_N096	HAPS_RS05020	HAPS_RS05020	K01139|1|0.0e+00|1373.2|hpak:JT17_09490|GTP diphosphokinase / guanosine-3',5'-bis(diphosphate) 3'-diphosphatase [EC:2.7.6.5 3.1.7.2]	-	GO:0008893//guanosine-3',5'-bis(diphosphate) 3'-diphosphatase activity;GO:0016597//amino acid binding	GO:0015969//guanosine tetraphosphate metabolic process	gi|753847526|ref|WP_041603143.1|/0.0e+00/guanosine-3',5'-bis(diphosphate) 3'-pyrophosphohydrolase [[Haemophilus] parasuis]
BGI_novel_N280	HAPS_RS02205	HAPS_RS02205	K02072|1|3.6e-108|396.0|mve:X875_14330|D-methionine transport system permease protein	GO:0016021//integral component of membrane;GO:0005886//plasma membrane	-	GO:0006810//transport	gi|498485173|ref|WP_010786920.1|/6.3e-120/methionine ABC transporter permease [[Haemophilus] parasuis]
BGI_novel_N062	HAPS_RS05910	HAPS_RS05910	K01788|1|4.0e-107|392.5|btrh:F543_4160|N-acylglucosamine-6-phosphate 2-epimerase [EC:5.1.3.9]	-	GO:0047465//N-acylglucosamine-6-phosphate 2-epimerase activity	GO:0005975//carbohydrate metabolic process;GO:0006051//N-acetylmannosamine metabolic process;GO:0019262//N-acetylneuraminate catabolic process	gi|498484364|ref|WP_010786157.1|/6.1e-126/N-acetylmannosamine-6-phosphate 2-epimerase [[Haemophilus] parasuis]
BGI_novel_N157	HAPS_RS08040	HAPS_RS08040	K06901|1|3.0e-225|785.8|btrh:F543_4520|putative MFS transporter, AGZA family, xanthine/uracil permease	GO:0016021//integral component of membrane	GO:0005345//purine nucleobase transmembrane transporter activity	GO:1904823//purine nucleobase transmembrane transport	gi|491996383|ref|WP_005712834.1|/5.4e-237/adenine permease [[Haemophilus] parasuis]
BGI_novel_N233	HAPS_RS10570	HAPS_RS10570	K00029|1|0.0e+00|1331.2|btre:F542_10030|malate dehydrogenase (oxaloacetate-decarboxylating)(NADP+) [EC:1.1.1.40]	GO:0005829//cytosol	GO:0008948//oxaloacetate decarboxylase activity;GO:0030145//manganese ion binding;GO:0004471//malate dehydrogenase (decarboxylating) (NAD+) activity;GO:0004473//malate dehydrogenase (decarboxylating) (NADP+) activity;GO:0051287//NAD binding;GO:0016746//transferase activity, transferring acyl groups	GO:0006108//malate metabolic process;GO:0055114//oxidation-reduction process	gi|849032268|ref|WP_047976575.1|/0.0e+00/malic enzyme [[Actinobacillus] muris]
BGI_novel_N137	HAPS_RS07055	HAPS_RS07055	K02034|1|6.7e-143|511.5|hap:HAPS_1452|peptide/nickel transport system permease protein	GO:0016021//integral component of membrane;GO:0005886//plasma membrane	-	GO:0006810//transport	gi|506420062|ref|WP_015939781.1|/5.2e-142/ABC transporter permease [[Haemophilus] parasuis]
BGI_novel_N202	HAPS_RS03970	HAPS_RS03970	K02017|1|3.8e-197|692.2|hpas:JL26_02045|molybdate transport system ATP-binding protein [EC:3.6.3.29]	GO:0005886//plasma membrane	GO:0015423//maltose-transporting ATPase activity;GO:0015412//ATPase-coupled molybdate transmembrane transporter activity;GO:0005524//ATP binding	GO:0015689//molybdate ion transport;GO:0015768//maltose transport	gi|491998648|ref|WP_005714155.1|/2.9e-196/molybdenum ABC transporter ATP-binding protein [[Haemophilus] parasuis]
BGI_novel_N178	HAPS_RS00295	HAPS_RS00295	K04044|1|4.3e-272|941.8|asi:ASU2_02005|molecular chaperone HscA	-	GO:0016887//ATPase activity;GO:0005524//ATP binding;GO:0051082//unfolded protein binding	GO:0006457//protein folding;GO:0016226//iron-sulfur cluster assembly	gi|491994795|ref|WP_005711413.1|/8.7e-304/molecular chaperone HscA [[Haemophilus] parasuis]
BGI_novel_N232	HAPS_RS08635	HAPS_RS08635	-	-	-	-	gi|753847565|ref|WP_041603182.1|/3.8e-125/hypothetical protein [[Haemophilus] parasuis]
BGI_novel_N131	HAPS_RS00385	HAPS_RS00385	K05801|1|1.7e-160|570.1|hap:HAPS_0076|DnaJ like chaperone protein	GO:0016021//integral component of membrane;GO:0005886//plasma membrane	GO:0051087//chaperone binding	-	gi|501705376|ref|WP_012621540.1|/1.4e-159/molecular chaperone DjlA [[Haemophilus] parasuis]
shap341.1	HAPS_RS09160	HAPS_RS09160	K03182|1|2.4e-271|939.1|mve:X875_3730|4-hydroxy-3-polyprenylbenzoate decarboxylase [EC:4.1.1.98]	GO:0005886//plasma membrane	GO:0046872//metal ion binding;GO:0016491//oxidoreductase activity;GO:0008694//3-octaprenyl-4-hydroxybenzoate carboxy-lyase activity;GO:0010181//FMN binding	GO:0006744//ubiquinone biosynthetic process;GO:0055114//oxidation-reduction process	gi|644623488|ref|WP_025342212.1|/1.9e-270/3-octaprenyl-4-hydroxybenzoate carboxy-lyase [Mannheimia varigena]
BGI_novel_N088	HAPS_RS06035	HAPS_RS06035	K00783|1|2.6e-86|322.8|hpas:JL26_11175|23S rRNA (pseudouridine1915-N3)-methyltransferase [EC:2.1.1.177]	GO:0005737//cytoplasm	GO:0070038//rRNA (pseudouridine-N3-)-methyltransferase activity	GO:0031167//rRNA methylation	gi|491998249|ref|WP_005713791.1|/2.1e-85/23S rRNA (pseudouridine(1915)-N(3))-methyltransferase RlmH [[Haemophilus] parasuis]
BGI_novel_N204	HAPS_RS01860	HAPS_RS01860	K03732|1|2.1e-199|699.9|btra:F544_12810|ATP-dependent RNA helicase RhlB [EC:3.6.4.13]	GO:0005737//cytoplasm	GO:0004004//ATP-dependent RNA helicase activity;GO:0003723//RNA binding;GO:0005524//ATP binding	GO:0006401//RNA catabolic process	gi|849032176|ref|WP_047976534.1|/1.1e-207/ATP-dependent RNA helicase RhlB [[Actinobacillus] muris]
BGI_novel_N056	HAPS_RS02005	HAPS_RS02005	K07007|1|1.8e-192|676.8|btre:F542_13690|uncharacterized protein	-	-	-	gi|753847493|ref|WP_041603110.1|/5.5e-228/membrane protein [[Haemophilus] parasuis]
BGI_novel_N057	HAPS_RS02025	HAPS_RS02025	-	-	-	-	gi|753847494|ref|WP_041603111.1|/5.7e-61/cell wall hydrolase [[Haemophilus] parasuis]
BGI_novel_N167	HAPS_RS02520	hflB	K03798|1|0.0e+00|1270.8|hap:HAPS_0510|cell division protease FtsH [EC:3.4.24.-]	GO:0005886//plasma membrane;GO:0016021//integral component of membrane	GO:0016887//ATPase activity;GO:0004222//metalloendopeptidase activity;GO:0005524//ATP binding;GO:0008270//zinc ion binding	GO:0030163//protein catabolic process;GO:0006508//proteolysis;GO:0051301//cell division	gi|501705685|ref|WP_012621767.1|/0.0e+00/ATP-dependent metalloprotease [[Haemophilus] parasuis]
BGI_novel_N078	HAPS_RS11080	HAPS_RS11080	K01735|1|2.8e-179|632.9|asi:ASU2_06150|3-dehydroquinate synthase [EC:4.2.3.4]	GO:0005737//cytoplasm	GO:0003856//3-dehydroquinate synthase activity	GO:0008652//cellular amino acid biosynthetic process;GO:0009423//chorismate biosynthetic process;GO:0009073//aromatic amino acid family biosynthetic process	gi|491996025|ref|WP_005712516.1|/9.6e-203/3-dehydroquinate synthase [[Haemophilus] parasuis]
BGI_novel_N005	HAPS_RS08020	HAPS_RS08020	K01775|1|9.2e-218|760.8|hap:HAPS_1652|alanine racemase [EC:5.1.1.1]	-	GO:0030170//pyridoxal phosphate binding;GO:0008784//alanine racemase activity	GO:0030632//D-alanine biosynthetic process	gi|506420154|ref|WP_015939873.1|/7.2e-217/alanine racemase [[Haemophilus] parasuis]
BGI_novel_N137	HAPS_RS04565	dppF	K12372|1|3.0e-185|652.5|hpas:JL26_01550|dipeptide transport system ATP-binding protein	-	GO:0016887//ATPase activity;GO:0005524//ATP binding	GO:0015833//peptide transport	gi|498484558|ref|WP_010786347.1|/2.4e-184/dipeptide ABC transporter ATP-binding protein [[Haemophilus] parasuis]
BGI_novel_N163	HAPS_RS06030	HAPS_RS06030	K05515|1|1.4e-306|1056.6|bto:WQG_22580|penicillin-binding protein 2	GO:0016021//integral component of membrane	GO:0008658//penicillin binding	-	gi|849033990|ref|WP_047977352.1|/0.0e+00/penicillin-binding protein 2 [[Actinobacillus] muris]
BGI_novel_N005	HAPS_RS11210	HAPS_RS11210	K06236|1|6.4e-217|759.6|hpaz:K756_03395|collagen, type I, alpha;K19721|5|1.0e-57|230.7|csy:CENSYa_0352|collagen, type V/XI/XXIV/XXVII, alpha	-	-	-	gi|326324003|gb|ADZ54067.1|/0.0e+00/virulence-associated trimeric autotransporter [Haemophilus parasuis SH0165]
BGI_novel_N226	HAPS_RS00570	HAPS_RS00570	K01928|1|3.2e-287|991.9|hap:HAPS_0114|UDP-N-acetylmuramoyl-L-alanyl-D-glutamate--2,6-diaminopimelate ligase [EC:6.3.2.13]	GO:0005737//cytoplasm	GO:0008765//UDP-N-acetylmuramoylalanyl-D-glutamate-2,6-diaminopimelate ligase activity;GO:0005524//ATP binding;GO:0000287//magnesium ion binding	GO:0007049//cell cycle;GO:0008360//regulation of cell shape;GO:0071555//cell wall organization;GO:0051301//cell division;GO:0009252//peptidoglycan biosynthetic process	gi|501705395|ref|WP_012621559.1|/2.5e-286/UDP-N-acetylmuramoyl-L-alanyl-D-glutamate--2,6-diaminopimelate ligase [[Haemophilus] parasuis]
BGI_novel_N202	HAPS_RS04560	HAPS_RS04560	K12371|1|6.2e-162|575.1|btrh:F543_17410|dipeptide transport system ATP-binding protein	-	GO:0016887//ATPase activity;GO:0005524//ATP binding	GO:0015833//peptide transport	gi|491996500|ref|WP_005712951.1|/4.5e-183/peptide ABC transporter ATP-binding protein [[Haemophilus] parasuis]
BGI_novel_N188	HAPS_RS03375	HAPS_RS03375	K01890|1|0.0e+00|1332.4|btrh:F543_13860|phenylalanyl-tRNA synthetase beta chain [EC:6.1.1.20]	GO:0005737//cytoplasm	GO:0005524//ATP binding;GO:0004826//phenylalanine-tRNA ligase activity;GO:0000287//magnesium ion binding;GO:0000049//tRNA binding	GO:0006432//phenylalanyl-tRNA aminoacylation;GO:0008033//tRNA processing	gi|849032984|ref|WP_047976886.1|/0.0e+00/phenylalanine--tRNA ligase subunit beta [[Actinobacillus] muris]
BGI_novel_N289	HAPS_RS00915	HAPS_RS00915	K03695|1|0.0e+00|1524.6|apj:APJL_1103|ATP-dependent Clp protease ATP-binding subunit ClpB	GO:0005737//cytoplasm	GO:0005524//ATP binding	GO:0016485//protein processing;GO:0009408//response to heat	gi|544680080|ref|WP_021112233.1|/0.0e+00/ATP-dependent chaperone ClpB [[Haemophilus] parasuis]
BGI_novel_N113	HAPS_RS05360	HAPS_RS05360	-	-	GO:0043565//sequence-specific DNA binding	-	gi|491995921|ref|WP_005712412.1|/3.9e-57/transcriptional regulator [[Haemophilus] parasuis]
BGI_novel_N114	HAPS_RS11175	HAPS_RS11175	K06236|1|2.0e-242|844.3|hpaz:K756_03395|collagen, type I, alpha	-	-	-	gi|326323998|gb|ADZ54062.1|/0.0e+00/virulence-associated trimeric autotransporter [Haemophilus parasuis SH0165]
BGI_novel_N042	HAPS_RS11210	HAPS_RS11210	K06236|1|6.4e-217|759.6|hpaz:K756_03395|collagen, type I, alpha;K19721|5|1.0e-57|230.7|csy:CENSYa_0352|collagen, type V/XI/XXIV/XXVII, alpha	-	-	-	gi|326324003|gb|ADZ54067.1|/0.0e+00/virulence-associated trimeric autotransporter [Haemophilus parasuis SH0165]
BGI_novel_N012	HAPS_RS11205	HAPS_RS11205	K06236|1|4.1e-292|1009.6|hpaz:K756_03395|collagen, type I, alpha;K16628|4|1.1e-159|569.7|alm:AO498_16735|collagen, type VII, alpha	GO:0016021//integral component of membrane;GO:0019867//outer membrane	-	GO:0009405//pathogenesis	gi|326324002|gb|ADZ54066.1|/0.0e+00/virulence-associated trimeric autotransporter [Haemophilus parasuis SH0165]
BGI_novel_N252	HAPS_RS04165	HAPS_RS04165	K00645|1|7.7e-170|601.3|hap:HAPS_0853|[acyl-carrier-protein] S-malonyltransferase [EC:2.3.1.39]	-	GO:0004314//[acyl-carrier-protein] S-malonyltransferase activity	GO:0008152//metabolic process	gi|498484509|ref|WP_010786300.1|/6.0e-169/malonyl CoA-acyl carrier protein transacylase [[Haemophilus] parasuis]
BGI_novel_N162	HAPS_RS06730	HAPS_RS06730	K06911|1|3.0e-168|595.9|hap:HAPS_1388|uncharacterized protein	-	-	-	gi|506420045|ref|WP_015939764.1|/2.3e-167/quercetin 2,3-dioxygenase [[Haemophilus] parasuis]
BGI_novel_N135	HAPS_RS05935	HAPS_RS05935	K01619|1|7.9e-120|434.9|apa:APP7_1072|deoxyribose-phosphate aldolase [EC:4.1.2.4]	GO:0005737//cytoplasm	GO:0004139//deoxyribose-phosphate aldolase activity	GO:0009264//deoxyribonucleotide catabolic process;GO:0016052//carbohydrate catabolic process;GO:0046386//deoxyribose phosphate catabolic process	gi|498484359|ref|WP_010786152.1|/4.1e-139/2-deoxyribose-5-phosphate aldolase [[Haemophilus] parasuis]
BGI_novel_N156	HAPS_RS07845	HAPS_RS07845	K14445|1|1.0e-16|93.6|asr:WL1483_4603|solute carrier family 13 (sodium-dependent dicarboxylate transporter), member 2/3/5	GO:0016021//integral component of membrane	GO:0008324//cation transmembrane transporter activity	GO:0098655//cation transmembrane transport;GO:0006813//potassium ion transport	gi|753847551|ref|WP_041603168.1|/0.0e+00/citrate transporter [[Haemophilus] parasuis]
BGI_novel_N070	HAPS_RS01775	HAPS_RS01775	K00800|1|4.9e-247|858.2|hpaz:K756_04735|3-phosphoshikimate 1-carboxyvinyltransferase [EC:2.5.1.19]	GO:0005737//cytoplasm	GO:0003866//3-phosphoshikimate 1-carboxyvinyltransferase activity	GO:0008652//cellular amino acid biosynthetic process;GO:0009423//chorismate biosynthetic process;GO:0009073//aromatic amino acid family biosynthetic process	gi|753847490|ref|WP_041603107.1|/2.0e-247/3-phosphoshikimate 1-carboxyvinyltransferase [[Haemophilus] parasuis]
BGI_novel_N252	HAPS_RS06035	HAPS_RS06035	K00783|1|2.6e-86|322.8|hpas:JL26_11175|23S rRNA (pseudouridine1915-N3)-methyltransferase [EC:2.1.1.177]	GO:0005737//cytoplasm	GO:0070038//rRNA (pseudouridine-N3-)-methyltransferase activity	GO:0031167//rRNA methylation	gi|491998249|ref|WP_005713791.1|/2.1e-85/23S rRNA (pseudouridine(1915)-N(3))-methyltransferase RlmH [[Haemophilus] parasuis]
BGI_novel_N202	HAPS_RS11190	HAPS_RS11190	K06236|1|1.3e-80|307.0|hpaz:K756_03395|collagen, type I, alpha	GO:0019867//outer membrane	-	GO:0009405//pathogenesis	gi|326324000|gb|ADZ54064.1|/0.0e+00/virulence-associated trimeric autotransporter [Haemophilus parasuis SH0165]
BGI_novel_N260	HAPS_RS07285	HAPS_RS07285	K12573|1|0.0e+00|1355.9|btra:F544_5430|ribonuclease R [EC:3.1.-.-]	GO:0005737//cytoplasm	GO:0003723//RNA binding;GO:0008859//exoribonuclease II activity	GO:0090503//RNA phosphodiester bond hydrolysis, exonucleolytic	gi|506420086|ref|WP_015939805.1|/0.0e+00/ribonuclease R [[Haemophilus] parasuis]
BGI_novel_N012	HAPS_RS08075	HAPS_RS08075	K01485|1|1.1e-22|112.5|crn:CAR_c00490|cytosine deaminase [EC:3.5.4.1]	-	GO:0004131//cytosine deaminase activity;GO:0018764	-	gi|219691984|gb|ACL33207.1|/9.4e-189/cytosine deaminase [Haemophilus parasuis SH0165]
BGI_novel_N140	HAPS_RS10205	HAPS_RS10205	K00265|1|0.0e+00|2230.7|kki:KKKWG1_1168|glutamate synthase (NADPH/NADH) large chain [EC:1.4.1.13 1.4.1.14]	-	GO:0004355//glutamate synthase (NADPH) activity	GO:0006537//glutamate biosynthetic process;GO:0055114//oxidation-reduction process	gi|523675218|emb|CDF97805.1|/0.0e+00/Putative Glutamate synthase subunit alpha [Avibacterium paragallinarum JF4211]
BGI_novel_N214	HAPS_RS07285	HAPS_RS07285	K12573|1|0.0e+00|1355.9|btra:F544_5430|ribonuclease R [EC:3.1.-.-]	GO:0005737//cytoplasm	GO:0003723//RNA binding;GO:0008859//exoribonuclease II activity	GO:0090503//RNA phosphodiester bond hydrolysis, exonucleolytic	gi|506420086|ref|WP_015939805.1|/0.0e+00/ribonuclease R [[Haemophilus] parasuis]
BGI_novel_N056	HAPS_RS08960	HAPS_RS08960	K00878|1|2.8e-144|516.2|hap:HAPS_1841|hydroxyethylthiazole kinase [EC:2.7.1.50]	-	GO:0004417//hydroxyethylthiazole kinase activity;GO:0005524//ATP binding;GO:0000287//magnesium ion binding	GO:0009228//thiamine biosynthetic process;GO:0016310//phosphorylation;GO:0009229//thiamine diphosphate biosynthetic process	gi|633277283|gb|KDB44827.1|/2.2e-143/hydroxyethylthiazole kinase [Haemophilus parasuis HPS10]
BGI_novel_N188	HAPS_RS04855	HAPS_RS04855	K15582|1|7.4e-149|531.6|bto:WQG_14940|oligopeptide transport system permease protein	GO:0016021//integral component of membrane;GO:0005886//plasma membrane	-	GO:0006810//transport	gi|544683151|ref|WP_021115121.1|/2.9e-168/binding--dependent transport system inner membrane component family protein [[Haemophilus] parasuis]
BGI_novel_N116	HAPS_RS03175	HAPS_RS03175	K12688|1|6.0e-41|174.9|bav:BAV1641|autotransporter serine protease [EC:3.4.21.-];K12685|2|2.0e-36|159.8|afa:UZ73_13200|subtilase-type serine protease [EC:3.4.21.-]	-	GO:0004252//serine-type endopeptidase activity	GO:0006508//proteolysis	gi|501705850|ref|WP_012621848.1|/0.0e+00/ribosome-binding factor A [[Haemophilus] parasuis]
BGI_novel_N145	HAPS_RS07670	HAPS_RS07670	K06919|1|0.0e+00|1470.7|hap:HAPS_1581|putative DNA primase/helicase	-	-	-	gi|506420120|ref|WP_015939839.1|/0.0e+00/hypothetical protein [[Haemophilus] parasuis]
BGI_novel_N086	HAPS_RS01090	HAPS_RS01090	K01897|1|5.1e-297|1024.6|btrh:F543_9100|long-chain acyl-CoA synthetase [EC:6.2.1.3]	-	GO:0004467//long-chain fatty acid-CoA ligase activity	GO:0001676//long-chain fatty acid metabolic process	gi|505245733|ref|WP_015432835.1|/4.0e-296/long-chain-fatty-acid--CoA ligase [Bibersteinia trehalosi]
BGI_novel_N286	HAPS_RS11195	HAPS_RS11195	K06236|1|2.5e-55|223.0|hpaz:K756_03395|collagen, type I, alpha	-	-	-	gi|195728822|gb|ACG50732.1|/0.0e+00/VtaA18, partial [[Haemophilus] parasuis]
BGI_novel_N280	HAPS_RS06035	HAPS_RS06035	K00783|1|2.6e-86|322.8|hpas:JL26_11175|23S rRNA (pseudouridine1915-N3)-methyltransferase [EC:2.1.1.177]	GO:0005737//cytoplasm	GO:0070038//rRNA (pseudouridine-N3-)-methyltransferase activity	GO:0031167//rRNA methylation	gi|491998249|ref|WP_005713791.1|/2.1e-85/23S rRNA (pseudouridine(1915)-N(3))-methyltransferase RlmH [[Haemophilus] parasuis]
BGI_novel_N290	HAPS_RS08515	HAPS_RS08515	K20306|1|4.9e-33|147.5|bmaz:BM44_4768|trafficking protein particle complex subunit 9	-	-	-	gi|326324005|gb|ADZ54069.1|/1.3e-221/virulence-associated trimeric autotransporter [Haemophilus parasuis SH0165]
BGI_novel_N264	HAPS_RS11175	HAPS_RS11175	K06236|1|2.0e-242|844.3|hpaz:K756_03395|collagen, type I, alpha	-	-	-	gi|326323998|gb|ADZ54062.1|/0.0e+00/virulence-associated trimeric autotransporter [Haemophilus parasuis SH0165]
BGI_novel_N014	HAPS_RS02340	HAPS_RS02340	K05592|1|0.0e+00|1191.8|hap:HAPS_0474|ATP-dependent RNA helicase DeaD [EC:3.6.4.13]	GO:0005737//cytoplasm	GO:0003723//RNA binding;GO:0004004//ATP-dependent RNA helicase activity;GO:0005524//ATP binding	GO:0006401//RNA catabolic process;GO:0000027//ribosomal large subunit assembly;GO:0070417//cellular response to cold	gi|501705665|ref|WP_012621747.1|/0.0e+00/RNA helicase [[Haemophilus] parasuis]
BGI_novel_N148	HAPS_RS10845	HAPS_RS10845	K00990|1|0.0e+00|1149.0|apa:APP7_0644|[protein-PII] uridylyltransferase [EC:2.7.7.59]	-	GO:0016597//amino acid binding;GO:0008773//[protein-PII] uridylyltransferase activity;GO:0008081//phosphoric diester hydrolase activity	GO:0006808//regulation of nitrogen utilization;GO:0006807//nitrogen compound metabolic process	gi|498484197|ref|WP_010785993.1|/0.0e+00/bifunctional uridylyltransferase/uridylyl-removing protein [[Haemophilus] parasuis]
BGI_novel_N209	HAPS_RS04105	HAPS_RS04105	K15257|1|3.2e-187|659.1|hpaz:K756_02450|tRNA (mo5U34)-methyltransferase [EC:2.1.1.-]	-	GO:0016300//tRNA (uracil) methyltransferase activity;GO:0016765//transferase activity, transferring alkyl or aryl (other than methyl) groups	GO:0030488//tRNA methylation;GO:0002098//tRNA wobble uridine modification	gi|753847518|ref|WP_041603135.1|/5.9e-188/tRNA (mo5U34)-methyltransferase [[Haemophilus] parasuis]
BGI_novel_N199	HAPS_RS10740	HAPS_RS10740	K02198|1|0.0e+00|1215.7|btra:F544_17090|cytochrome c-type biogenesis protein CcmF	GO:0016021//integral component of membrane	GO:0020037//heme binding;GO:0015232//heme transporter activity	GO:0017004//cytochrome complex assembly;GO:0015886//heme transport	gi|644211332|ref|WP_025289702.1|/0.0e+00/c-type cytochrome biogenesis protein CcmF [Bibersteinia trehalosi]
BGI_novel_N079	HAPS_RS00295	HAPS_RS00295	K04044|1|4.3e-272|941.8|asi:ASU2_02005|molecular chaperone HscA	-	GO:0016887//ATPase activity;GO:0005524//ATP binding;GO:0051082//unfolded protein binding	GO:0006457//protein folding;GO:0016226//iron-sulfur cluster assembly	gi|491994795|ref|WP_005711413.1|/8.7e-304/molecular chaperone HscA [[Haemophilus] parasuis]
shap341.1	HAPS_RS03155	HAPS_RS03155	K01525|1|1.4e-119|434.1|btra:F544_11220|bis(5'-nucleosyl)-tetraphosphatase (symmetrical) [EC:3.6.1.41]	-	GO:0008803//bis(5'-nucleosyl)-tetraphosphatase (symmetrical) activity	-	gi|491998134|ref|WP_005713726.1|/1.5e-160/bis(5'-nucleosyl)-tetraphosphatase (symmetrical) [[Haemophilus] parasuis]
BGI_novel_N232	HAPS_RS10540	HAPS_RS10540	K01759|1|1.1e-69|267.3|hap:HAPS_2170|lactoylglutathione lyase [EC:4.4.1.5]	-	GO:0046872//metal ion binding;GO:0004462//lactoylglutathione lyase activity	-	gi|491993375|ref|WP_005710446.1|/8.9e-69/lactoylglutathione lyase [[Haemophilus] parasuis]
BGI_novel_N085	HAPS_RS10840	HAPS_RS10840	K03702|1|0.0e+00|1102.0|gan:UMN179_00596|excinuclease ABC subunit B	GO:0005737//cytoplasm	GO:0003677//DNA binding;GO:0005524//ATP binding;GO:0004386//helicase activity;GO:0009381//excinuclease ABC activity	GO:0090305//nucleic acid phosphodiester bond hydrolysis;GO:0006289//nucleotide-excision repair;GO:0009432//SOS response	gi|491984106|ref|WP_005705716.1|/0.0e+00/excinuclease ABC subunit B [Haemophilus parahaemolyticus]
BGI_novel_N138	HAPS_RS05430	HAPS_RS05430	K02031|1|0.0e+00|1260.0|hap:HAPS_1116|peptide/nickel transport system ATP-binding protein;K02034|1|0.0e+00|1260.0|hap:HAPS_1116|peptide/nickel transport system permease protein	GO:0005886//plasma membrane;GO:0016021//integral component of membrane	GO:0016887//ATPase activity;GO:0005524//ATP binding	GO:0015833//peptide transport	gi|498484433|ref|WP_010786225.1|/0.0e+00/ABC transporter [[Haemophilus] parasuis]
BGI_novel_N238	HAPS_RS11195	HAPS_RS11195	K06236|1|2.5e-55|223.0|hpaz:K756_03395|collagen, type I, alpha	-	-	-	gi|195728822|gb|ACG50732.1|/0.0e+00/VtaA18, partial [[Haemophilus] parasuis]
BGI_novel_N021	HAPS_RS10180	HAPS_RS10180	K10009|1|3.9e-129|465.7|hpak:JT17_04690|cystine transport system permease protein	GO:0016021//integral component of membrane;GO:0005886//plasma membrane	GO:0005215//transporter activity	GO:0006810//transport	gi|498485505|ref|WP_010787230.1|/3.5e-129/amino acid ABC transporter permease [[Haemophilus] parasuis]
BGI_novel_N285	HAPS_RS05705	HAPS_RS05705	K06871|1|6.8e-243|844.3|hap:HAPS_1173|uncharacterized protein	-	GO:0051539//4 iron, 4 sulfur cluster binding;GO:0046872//metal ion binding;GO:0016491//oxidoreductase activity	GO:0055114//oxidation-reduction process	gi|506419932|ref|WP_015939651.1|/5.3e-242/anaerobic sulfatase maturase [[Haemophilus] parasuis]
BGI_novel_N165	HAPS_RS10065	HAPS_RS10065	K07792|1|1.8e-212|743.4|asi:ASU2_10230|anaerobic C4-dicarboxylate transporter DcuB	GO:0016021//integral component of membrane;GO:0005886//plasma membrane	GO:0015556//C4-dicarboxylate transmembrane transporter activity	GO:0015740//C4-dicarboxylate transport	gi|506420336|ref|WP_015940055.1|/8.5e-246/C4-dicarboxylate ABC transporter [[Haemophilus] parasuis]
BGI_novel_N059	HAPS_RS09530	HAPS_RS09530	K00757|1|2.9e-122|443.0|btra:F544_22000|uridine phosphorylase [EC:2.4.2.3]	GO:0005737//cytoplasm	GO:0004850//uridine phosphorylase activity	GO:0009166//nucleotide catabolic process;GO:0044206//UMP salvage	gi|506420283|ref|WP_015940002.1|/2.5e-141/uridine phosphorylase [[Haemophilus] parasuis]
BGI_novel_N291	HAPS_RS08010	HAPS_RS08010	K03578|1|0.0e+00|2234.9|mvr:X781_15260|ATP-dependent helicase HrpA [EC:3.6.4.13]	-	GO:0003676//nucleic acid binding;GO:0005524//ATP binding;GO:0004004//ATP-dependent RNA helicase activity	-	gi|492369827|ref|WP_005823152.1|/0.0e+00/ATP-dependent helicase [Actinobacillus minor]
BGI_novel_N281	HAPS_RS06595	HAPS_RS06595	K02062|1|6.0e-110|401.7|hpas:JL26_07260|thiamine transport system ATP-binding protein	GO:0043190//ATP-binding cassette (ABC) transporter complex	GO:0048502;GO:0005524//ATP binding	GO:0055085//transmembrane transport;GO:0015888//thiamine transport	gi|753847536|ref|WP_041603153.1|/1.7e-111/thiamine ABC transporter, ATP-binding protein [[Haemophilus] parasuis]
BGI_novel_N285	HAPS_RS10325	HAPS_RS10325	K02193|1|2.3e-117|426.4|hap:HAPS_2126|heme exporter protein A [EC:3.6.3.41]	GO:0030288//outer membrane-bounded periplasmic space;GO:0043190//ATP-binding cassette (ABC) transporter complex	GO:0015439//heme-transporting ATPase activity;GO:0103115//protoheme IX ABC transporter activity;GO:0005524//ATP binding	GO:0055085//transmembrane transport;GO:0017004//cytochrome complex assembly;GO:0015886//heme transport	gi|506420356|ref|WP_015940075.1|/1.8e-116/heme ABC exporter ATP-binding protein CcmA [[Haemophilus] parasuis]
BGI_novel_N057	HAPS_RS04105	HAPS_RS04105	K15257|1|3.2e-187|659.1|hpaz:K756_02450|tRNA (mo5U34)-methyltransferase [EC:2.1.1.-]	-	GO:0016300//tRNA (uracil) methyltransferase activity;GO:0016765//transferase activity, transferring alkyl or aryl (other than methyl) groups	GO:0030488//tRNA methylation;GO:0002098//tRNA wobble uridine modification	gi|753847518|ref|WP_041603135.1|/5.9e-188/tRNA (mo5U34)-methyltransferase [[Haemophilus] parasuis]
BGI_novel_N080	HAPS_RS11470	HAPS_RS11470	-	-	-	-	gi|740728427|ref|WP_038513713.1|/9.7e-26/hypothetical protein [[Haemophilus] parasuis]
BGI_novel_N201	HAPS_RS10145	HAPS_RS10145	K02778|1|9.8e-260|900.6|aat:D11S_1163|PTS system, glucose-specific IIB component [EC:2.7.1.199];K02779|1|9.8e-260|900.6|aat:D11S_1163|PTS system, glucose-specific IIC component	GO:0005886//plasma membrane;GO:0016021//integral component of membrane	GO:0016301//kinase activity;GO:0008982//protein-N(PI)-phosphohistidine-sugar phosphotransferase activity	GO:0034219//carbohydrate transmembrane transport;GO:0016310//phosphorylation;GO:0009401//phosphoenolpyruvate-dependent sugar phosphotransferase system	gi|504204473|ref|WP_014391575.1|/3.4e-283/PTS glucose transporter subunit IIBC [Pasteurella multocida]
BGI_novel_N202	HAPS_RS11275	HAPS_RS11275	K06236|1|1.4e-286|991.9|hpaz:K756_03395|collagen, type I, alpha	GO:0016021//integral component of membrane;GO:0019867//outer membrane	-	GO:0009405//pathogenesis	gi|326324006|gb|ADZ54070.1|/0.0e+00/virulence-associated trimeric autotransporter [Haemophilus parasuis SH0165]
BGI_novel_N046	HAPS_RS08605	HAPS_RS08605	K04084|1|0.0e+00|1131.7|hap:HAPS_1770|thiol:disulfide interchange protein DsbD [EC:1.8.1.8]	GO:0005886//plasma membrane;GO:0016021//integral component of membrane	GO:0009055//electron carrier activity;GO:0047134//protein-disulfide reductase activity	GO:0017004//cytochrome complex assembly;GO:0045454//cell redox homeostasis;GO:0055114//oxidation-reduction process	gi|506420196|ref|WP_015939915.1|/0.0e+00/protein-disulfide reductase DsbD [[Haemophilus] parasuis]
BGI_novel_N199	HAPS_RS10610	HAPS_RS10610	K07784|1|7.6e-235|817.8|asi:ASU2_05790|MFS transporter, OPA family, hexose phosphate transport protein UhpT	GO:0016021//integral component of membrane	GO:0005215//transporter activity	GO:0055085//transmembrane transport	gi|506420386|ref|WP_015940105.1|/4.8e-260/antiporter [[Haemophilus] parasuis]
BGI_novel_N086	HAPS_RS10050	HAPS_RS10050	K01443|1|4.5e-220|768.5|hap:HAPS_2071|N-acetylglucosamine-6-phosphate deacetylase [EC:3.5.1.25]	-	GO:0008448//N-acetylglucosamine-6-phosphate deacetylase activity	GO:0005975//carbohydrate metabolic process;GO:0006044//N-acetylglucosamine metabolic process	gi|506420335|ref|WP_015940054.1|/3.5e-219/N-acetylglucosamine-6-phosphate deacetylase [[Haemophilus] parasuis]
BGI_novel_N047	HAPS_RS05465	HAPS_RS05465	K04016|1|2.0e-289|999.6|btrh:F543_5640|cytochrome c-type biogenesis protein NrfE	GO:0016021//integral component of membrane	GO:0020037//heme binding;GO:0015232//heme transporter activity	GO:0017004//cytochrome complex assembly;GO:0015886//heme transport	gi|506419912|ref|WP_015939631.1|/0.0e+00/c-type cytochrome biogenesis protein CcmF [[Haemophilus] parasuis]
BGI_novel_N050	HAPS_RS06645	HAPS_RS06645	K03183|1|1.5e-126|457.2|hdu:HD_0719|demethylmenaquinone methyltransferase / 2-methoxy-6-polyprenyl-1,4-benzoquinol methylase [EC:2.1.1.163 2.1.1.201]	-	GO:0102005//2-octaprenyl-6-methoxy-1,4-benzoquinone methylase activity;GO:0008425//2-polyprenyl-6-methoxy-1,4-benzoquinone methyltransferase activity	GO:0009060//aerobic respiration;GO:0009234//menaquinone biosynthetic process;GO:0006744//ubiquinone biosynthetic process;GO:0032259//methylation	gi|498485407|ref|WP_010787136.1|/2.1e-143/bifunctional demethylmenaquinone methyltransferase/2-methoxy-6-polyprenyl-1,4-benzoquinol methylase [[Haemophilus] parasuis]
BGI_novel_N024	HAPS_RS01920	HAPS_RS01920	K01736|1|2.0e-206|723.0|hap:HAPS_0387|chorismate synthase [EC:4.2.3.5]	-	GO:0004107//chorismate synthase activity	GO:0008652//cellular amino acid biosynthetic process;GO:0009423//chorismate biosynthetic process;GO:0009073//aromatic amino acid family biosynthetic process	gi|491996103|ref|WP_005712594.1|/1.6e-205/chorismate synthase [[Haemophilus] parasuis]
BGI_novel_N032	HAPS_RS01070	HAPS_RS01070	K03151|1|2.7e-254|882.5|apa:APP7_1132|thiamine biosynthesis protein ThiI	GO:0005737//cytoplasm	GO:0016783//sulfurtransferase activity;GO:0004810//tRNA adenylyltransferase activity;GO:0005524//ATP binding;GO:0000049//tRNA binding	GO:0034227//tRNA thio-modification;GO:0052837//thiazole biosynthetic process;GO:0009228//thiamine biosynthetic process;GO:0009229//thiamine diphosphate biosynthetic process	gi|491988803|ref|WP_005707801.1|/5.5e-254/tRNA 4-thiouridine(8) synthase ThiI [Haemophilus paraphrohaemolyticus]
BGI_novel_N057	HAPS_RS05080	HAPS_RS05080	K01754|1|1.7e-251|873.2|aeu:ACEE_10685|threonine dehydratase [EC:4.3.1.19]	-	GO:0030170//pyridoxal phosphate binding;GO:0004794//L-threonine ammonia-lyase activity	GO:0008652//cellular amino acid biosynthetic process;GO:0009097//isoleucine biosynthetic process	gi|498484489|ref|WP_010786280.1|/3.2e-289/PLP-dependent threonine dehydratase [[Haemophilus] parasuis]
BGI_novel_N070	HAPS_RS03290	HAPS_RS03290	K00795|1|2.3e-163|579.7|hap:HAPS_0674|farnesyl diphosphate synthase [EC:2.5.1.1 2.5.1.10]	-	GO:0004337//geranyltranstransferase activity	GO:0008299//isoprenoid biosynthetic process	gi|498484934|ref|WP_010786697.1|/1.8e-162/geranyltranstransferase [[Haemophilus] parasuis]
BGI_novel_N090	HAPS_RS11205	HAPS_RS11205	K06236|1|4.1e-292|1009.6|hpaz:K756_03395|collagen, type I, alpha;K16628|4|1.1e-159|569.7|alm:AO498_16735|collagen, type VII, alpha	GO:0016021//integral component of membrane;GO:0019867//outer membrane	-	GO:0009405//pathogenesis	gi|326324002|gb|ADZ54066.1|/0.0e+00/virulence-associated trimeric autotransporter [Haemophilus parasuis SH0165]
BGI_novel_N018	HAPS_RS06215	HAPS_RS06215	K03310|1|1.0e-237|827.4|btra:F544_9520|alanine or glycine:cation symporter, AGCS family	GO:0005886//plasma membrane;GO:0016021//integral component of membrane	GO:0015655//alanine:sodium symporter activity	GO:0055085//transmembrane transport;GO:0006814//sodium ion transport;GO:0032328//alanine transport	gi|491993968|ref|WP_005711039.1|/2.6e-272/transporter [[Haemophilus] parasuis]
BGI_novel_N263	HAPS_RS11195	HAPS_RS11195	K06236|1|2.5e-55|223.0|hpaz:K756_03395|collagen, type I, alpha	-	-	-	gi|195728822|gb|ACG50732.1|/0.0e+00/VtaA18, partial [[Haemophilus] parasuis]
BGI_novel_N084	HAPS_RS08035	HAPS_RS08035	K02824|1|5.5e-200|701.8|mvg:X874_15880|uracil permease	GO:0016021//integral component of membrane	GO:0005215//transporter activity	GO:0055085//transmembrane transport	gi|506420156|ref|WP_015939875.1|/1.6e-225/uracil permease [[Haemophilus] parasuis]
BGI_novel_N125	HAPS_RS06900	HAPS_RS06900	K01661|1|1.2e-166|590.5|hap:HAPS_1422|naphthoate synthase [EC:4.1.3.36]	-	GO:0008935//1,4-dihydroxy-2-naphthoyl-CoA synthase activity	GO:0009234//menaquinone biosynthetic process	gi|498485296|ref|WP_010787032.1|/9.7e-166/1,4-dihydroxy-2-naphthoyl-CoA synthase [[Haemophilus] parasuis]
BGI_novel_N141	HAPS_RS01440	HAPS_RS01440	K00700|1|0.0e+00|1278.1|btra:F544_12670|1,4-alpha-glucan branching enzyme [EC:2.4.1.18]	-	GO:0004553//hydrolase activity, hydrolyzing O-glycosyl compounds;GO:0043169//cation binding;GO:0003844//1,4-alpha-glucan branching enzyme activity	GO:0005978//glycogen biosynthetic process	gi|849034678|ref|WP_047977636.1|/0.0e+00/glycogen-branching enzyme [[Actinobacillus] muris]
BGI_novel_N247	HAPS_RS07670	HAPS_RS07670	K06919|1|0.0e+00|1470.7|hap:HAPS_1581|putative DNA primase/helicase	-	-	-	gi|506420120|ref|WP_015939839.1|/0.0e+00/hypothetical protein [[Haemophilus] parasuis]
BGI_novel_N213	HAPS_RS08605	HAPS_RS08605	K04084|1|0.0e+00|1131.7|hap:HAPS_1770|thiol:disulfide interchange protein DsbD [EC:1.8.1.8]	GO:0005886//plasma membrane;GO:0016021//integral component of membrane	GO:0009055//electron carrier activity;GO:0047134//protein-disulfide reductase activity	GO:0017004//cytochrome complex assembly;GO:0045454//cell redox homeostasis;GO:0055114//oxidation-reduction process	gi|506420196|ref|WP_015939915.1|/0.0e+00/protein-disulfide reductase DsbD [[Haemophilus] parasuis]
BGI_novel_N182	HAPS_RS04220	HAPS_RS04220	K07497|1|2.1e-06|59.3|sep:SE_p510|putative transposase	-	GO:0003676//nucleic acid binding	GO:0015074//DNA integration	gi|753847520|ref|WP_041603137.1|/0.0e+00/integrase [[Haemophilus] parasuis]
BGI_novel_N162	HAPS_RS04165	HAPS_RS04165	K00645|1|7.7e-170|601.3|hap:HAPS_0853|[acyl-carrier-protein] S-malonyltransferase [EC:2.3.1.39]	-	GO:0004314//[acyl-carrier-protein] S-malonyltransferase activity	GO:0008152//metabolic process	gi|498484509|ref|WP_010786300.1|/6.0e-169/malonyl CoA-acyl carrier protein transacylase [[Haemophilus] parasuis]
BGI_novel_N009	HAPS_RS09745	HAPS_RS09745	K01439|1|2.8e-182|642.9|mvr:X781_2650|succinyl-diaminopimelate desuccinylase [EC:3.5.1.18]	-	GO:0050897//cobalt ion binding;GO:0008270//zinc ion binding;GO:0008237//metallopeptidase activity;GO:0009014//succinyl-diaminopimelate desuccinylase activity	GO:0009089//lysine biosynthetic process via diaminopimelate;GO:0019877//diaminopimelate biosynthetic process;GO:0006508//proteolysis	gi|749592668|ref|WP_040218328.1|/1.2e-187/succinyl-diaminopimelate desuccinylase [Haemophilus parahaemolyticus]
BGI_novel_N118	HAPS_RS00400	HAPS_RS00400	K08990|1|8.5e-194|681.0|hap:HAPS_0079|putative membrane protein	GO:0016021//integral component of membrane;GO:0005886//plasma membrane	-	-	gi|254799887|sp|B8F381.1|Y079_HAEPS/6.6e-193/RecName: Full=UPF0283 membrane protein HAPS_0079
BGI_novel_N179	HAPS_RS10460	HAPS_RS10460	K17686|1|5.3e-275|951.8|mve:X875_6140|Cu+-exporting ATPase [EC:3.6.3.54]	GO:0005886//plasma membrane;GO:0016021//integral component of membrane	GO:0046872//metal ion binding;GO:0000166//nucleotide binding;GO:0019829//cation-transporting ATPase activity	GO:0098655//cation transmembrane transport;GO:0030001//metal ion transport	gi|506420369|ref|WP_015940088.1|/0.0e+00/copper-translocating P-type ATPase [[Haemophilus] parasuis]
BGI_novel_N265	HAPS_RS01070	HAPS_RS01070	K03151|1|2.7e-254|882.5|apa:APP7_1132|thiamine biosynthesis protein ThiI	GO:0005737//cytoplasm	GO:0016783//sulfurtransferase activity;GO:0004810//tRNA adenylyltransferase activity;GO:0005524//ATP binding;GO:0000049//tRNA binding	GO:0034227//tRNA thio-modification;GO:0052837//thiazole biosynthetic process;GO:0009228//thiamine biosynthetic process;GO:0009229//thiamine diphosphate biosynthetic process	gi|491988803|ref|WP_005707801.1|/5.5e-254/tRNA 4-thiouridine(8) synthase ThiI [Haemophilus paraphrohaemolyticus]
BGI_novel_N017	HAPS_RS06875	HAPS_RS06875	K11720|1|3.9e-162|575.9|mve:X875_5820|lipopolysaccharide export system permease protein	GO:0043190//ATP-binding cassette (ABC) transporter complex	-	GO:0055085//transmembrane transport	gi|498485301|ref|WP_010787037.1|/2.7e-197/LPS export ABC transporter permease LptG [[Haemophilus] parasuis]
BGI_novel_N197	HAPS_RS04090	HAPS_RS04090	K00036|1|7.2e-263|911.0|mvr:X781_3850|glucose-6-phosphate 1-dehydrogenase [EC:1.1.1.49 1.1.1.363]	-	GO:0050661//NADP binding;GO:0004345//glucose-6-phosphate dehydrogenase activity	GO:0006006//glucose metabolic process;GO:0006098//pentose-phosphate shunt;GO:0055114//oxidation-reduction process	gi|544681663|ref|WP_021113714.1|/2.6e-291/glucose-6-phosphate dehydrogenase [[Haemophilus] parasuis]
BGI_novel_N009	HAPS_RS07055	HAPS_RS07055	K02034|1|6.7e-143|511.5|hap:HAPS_1452|peptide/nickel transport system permease protein	GO:0016021//integral component of membrane;GO:0005886//plasma membrane	-	GO:0006810//transport	gi|506420062|ref|WP_015939781.1|/5.2e-142/ABC transporter permease [[Haemophilus] parasuis]
BGI_novel_N207	HAPS_RS03195	HAPS_RS03195	K00164|1|0.0e+00|1686.8|aeu:ACEE_02680|2-oxoglutarate dehydrogenase E1 component [EC:1.2.4.2]	-	GO:0004591//oxoglutarate dehydrogenase (succinyl-transferring) activity;GO:0030976//thiamine pyrophosphate binding	GO:0006099//tricarboxylic acid cycle	gi|746131114|ref|WP_039196518.1|/0.0e+00/2-oxoglutarate dehydrogenase subunit E1 [Actinobacillus equuli]
BGI_novel_N252	HAPS_RS02865	HAPS_RS02865	K11904|1|3.1e-22|110.9|yin:CH53_2555|type VI secretion system secreted protein VgrG	-	-	-	gi|219691012|gb|ACL32235.1|/1.3e-181/intrrupted gp229, phage associated [Haemophilus parasuis SH0165]
BGI_novel_N083	HAPS_RS10525	HAPS_RS10525	K02015|1|7.1e-145|518.1|hap:HAPS_2167|iron complex transport system permease protein	GO:0016021//integral component of membrane;GO:0005886//plasma membrane	GO:0005215//transporter activity	GO:0006810//transport	gi|506420376|ref|WP_015940095.1|/5.5e-144/iron ABC transporter permease [[Haemophilus] parasuis]
BGI_novel_N110	HAPS_RS08415	HAPS_RS08415	K02793|1|1.9e-179|633.3|hap:HAPS_1732|PTS system, mannose-specific IIA component [EC:2.7.1.191];K02794|1|1.9e-179|633.3|hap:HAPS_1732|PTS system, mannose-specific IIB component [EC:2.7.1.191]	GO:0005737//cytoplasm;GO:0016021//integral component of membrane	GO:0103111;GO:0008982//protein-N(PI)-phosphohistidine-sugar phosphotransferase activity	GO:0034219//carbohydrate transmembrane transport;GO:0009401//phosphoenolpyruvate-dependent sugar phosphotransferase system	gi|491997423|ref|WP_005713260.1|/1.5e-178/PTS mannose transporter subunit EIIAB [[Haemophilus] parasuis]
shap774.1	HAPS_RS11210	HAPS_RS11210	K06236|1|6.4e-217|759.6|hpaz:K756_03395|collagen, type I, alpha;K19721|5|1.0e-57|230.7|csy:CENSYa_0352|collagen, type V/XI/XXIV/XXVII, alpha	-	-	-	gi|326324003|gb|ADZ54067.1|/0.0e+00/virulence-associated trimeric autotransporter [Haemophilus parasuis SH0165]
BGI_novel_N046	HAPS_RS11275	HAPS_RS11275	K06236|1|1.4e-286|991.9|hpaz:K756_03395|collagen, type I, alpha	GO:0016021//integral component of membrane;GO:0019867//outer membrane	-	GO:0009405//pathogenesis	gi|326324006|gb|ADZ54070.1|/0.0e+00/virulence-associated trimeric autotransporter [Haemophilus parasuis SH0165]
BGI_novel_N280	HAPS_RS01170	HAPS_RS01170	K00705|1|3.9e-304|1048.5|ass:ASU1_00640|4-alpha-glucanotransferase [EC:2.4.1.25]	-	GO:0004134//4-alpha-glucanotransferase activity	GO:0005977//glycogen metabolic process	gi|501705471|ref|WP_012621625.1|/0.0e+00/4-alpha-glucanotransferase [[Haemophilus] parasuis]
BGI_novel_N201	HAPS_RS03450	HAPS_RS03450	K07106|1|1.4e-131|474.2|mvr:X781_14860|N-acetylmuramic acid 6-phosphate etherase [EC:4.2.1.126]	-	-	-	gi|498484885|ref|WP_010786650.1|/2.9e-160/N-acetylmuramic acid 6-phosphate etherase [[Haemophilus] parasuis]
BGI_novel_N246	HAPS_RS01770	HAPS_RS01770	K01595|1|0.0e+00|1536.5|aeu:ACEE_05600|phosphoenolpyruvate carboxylase [EC:4.1.1.31]	-	GO:0008964//phosphoenolpyruvate carboxylase activity;GO:0000287//magnesium ion binding	GO:0006107//oxaloacetate metabolic process;GO:0006099//tricarboxylic acid cycle;GO:0015977//carbon fixation	gi|849034095|ref|WP_047977398.1|/0.0e+00/phosphoenolpyruvate carboxylase [[Actinobacillus] muris]
BGI_novel_N222	HAPS_RS11225	HAPS_RS11225	K06236|1|3.9e-93|348.2|hpaz:K756_03395|collagen, type I, alpha	-	-	-	gi|326324004|gb|ADZ54068.1|/0.0e+00/virulence-associated trimeric autotransporter [Haemophilus parasuis SH0165]
BGI_novel_N182	HAPS_RS00160	HAPS_RS00160	K03585|1|1.5e-197|693.7|hpak:JT17_03460|membrane fusion protein, multidrug efflux system	GO:0016020//membrane	GO:0004888//transmembrane signaling receptor activity	GO:0007165//signal transduction;GO:0006935//chemotaxis;GO:0055085//transmembrane transport	gi|501705346|ref|WP_012621511.1|/2.6e-217/MexH family multidrug efflux RND transporter periplasmic adaptor subunit [[Haemophilus] parasuis]
BGI_novel_N012	HAPS_RS11275	HAPS_RS11275	K06236|1|1.4e-286|991.9|hpaz:K756_03395|collagen, type I, alpha	GO:0016021//integral component of membrane;GO:0019867//outer membrane	-	GO:0009405//pathogenesis	gi|326324006|gb|ADZ54070.1|/0.0e+00/virulence-associated trimeric autotransporter [Haemophilus parasuis SH0165]
BGI_novel_N001	HAPS_RS10145	HAPS_RS10145	K02778|1|9.8e-260|900.6|aat:D11S_1163|PTS system, glucose-specific IIB component [EC:2.7.1.199];K02779|1|9.8e-260|900.6|aat:D11S_1163|PTS system, glucose-specific IIC component	GO:0005886//plasma membrane;GO:0016021//integral component of membrane	GO:0016301//kinase activity;GO:0008982//protein-N(PI)-phosphohistidine-sugar phosphotransferase activity	GO:0034219//carbohydrate transmembrane transport;GO:0016310//phosphorylation;GO:0009401//phosphoenolpyruvate-dependent sugar phosphotransferase system	gi|504204473|ref|WP_014391575.1|/3.4e-283/PTS glucose transporter subunit IIBC [Pasteurella multocida]
BGI_novel_N162	HAPS_RS03185	HAPS_RS03185	K00688|1|0.0e+00|1523.5|btrh:F543_10720|glycogen phosphorylase [EC:2.4.1.1]	-	GO:0030170//pyridoxal phosphate binding;GO:0008184//glycogen phosphorylase activity	GO:0005975//carbohydrate metabolic process	gi|505245579|ref|WP_015432681.1|/0.0e+00/phosphorylase [Bibersteinia trehalosi]
BGI_novel_N118	HAPS_RS04470	HAPS_RS04470	K01933|1|1.4e-159|567.4|hpr:PARA_10550|phosphoribosylformylglycinamidine cyclo-ligase [EC:6.3.3.1]	GO:0005737//cytoplasm	GO:0005524//ATP binding;GO:0004641//phosphoribosylformylglycinamidine cyclo-ligase activity	GO:0006189//'de novo' IMP biosynthetic process	gi|491903583|ref|WP_005662338.1|/1.9e-168/phosphoribosylformylglycinamidine cyclo-ligase [Haemophilus influenzae]
BGI_novel_N265	HAPS_RS03960	HAPS_RS03960	K00995|1|6.0e-98|361.7|hpas:JL26_02055|CDP-diacylglycerol--glycerol-3-phosphate 3-phosphatidyltransferase [EC:2.7.8.5]	GO:0016021//integral component of membrane	GO:0008444//CDP-diacylglycerol-glycerol-3-phosphate 3-phosphatidyltransferase activity	GO:0008654//phospholipid biosynthetic process	gi|491998646|ref|WP_005714153.1|/4.7e-97/CDP-diacylglycerol--glycerol-3-phosphate 3-phosphatidyltransferase [[Haemophilus] parasuis]
BGI_novel_N280	HAPS_RS11130	HAPS_RS11130	K01095|1|6.1e-83|311.6|hpas:JL26_06160|phosphatidylglycerophosphatase A [EC:3.1.3.27]	GO:0005886//plasma membrane;GO:0016021//integral component of membrane	GO:0046872//metal ion binding;GO:0008962//phosphatidylglycerophosphatase activity	GO:0016311//dephosphorylation;GO:0009395//phospholipid catabolic process;GO:0006655//phosphatidylglycerol biosynthetic process	gi|544686180|ref|WP_021117942.1|/5.8e-88/phosphatidylglycerophosphatase A [[Haemophilus] parasuis]
shap341.1	HAPS_RS00145	HAPS_RS00145	K01652|1|2.5e-299|1032.3|btrh:F543_11420|acetolactate synthase I/II/III large subunit [EC:2.2.1.6]	-	GO:0050660//flavin adenine dinucleotide binding;GO:0030976//thiamine pyrophosphate binding;GO:0000287//magnesium ion binding;GO:0003984//acetolactate synthase activity	GO:0009097//isoleucine biosynthetic process;GO:0009099//valine biosynthetic process	gi|505245515|ref|WP_015432617.1|/1.9e-298/acetolactate synthase large subunit [Bibersteinia trehalosi]
BGI_novel_N244	HAPS_RS03160	HAPS_RS03160	K08305|1|2.2e-160|570.1|btra:F544_11030|membrane-bound lytic murein transglycosylase B	-	-	-	gi|498484959|ref|WP_010786722.1|/9.9e-208/murein transglycosylase [[Haemophilus] parasuis]
shap774.1	HAPS_RS04555	HAPS_RS04555	K12370|1|4.1e-144|515.8|mhq:D650_2680|dipeptide transport system permease protein	GO:0016021//integral component of membrane;GO:0005886//plasma membrane	-	GO:0006810//transport	gi|491996498|ref|WP_005712949.1|/7.5e-161/peptide ABC transporter [[Haemophilus] parasuis]
BGI_novel_N124	HAPS_RS03600	HAPS_RS03600	K00790|1|1.4e-209|733.8|apl:APL_1286|UDP-N-acetylglucosamine 1-carboxyvinyltransferase [EC:2.5.1.7]	-	-	-	gi|498484912|ref|WP_010786677.1|/5.9e-236/UDP-N-acetylglucosamine 1-carboxyvinyltransferase [[Haemophilus] parasuis]
BGI_novel_N278	HAPS_RS02050	HAPS_RS02050	K07493|1|1.3e-85|321.2|csz:CSSP291_03145|putative transposase	-	-	-	gi|753847497|ref|WP_041603114.1|/3.5e-135/transposase [[Haemophilus] parasuis]
BGI_novel_N161	HAPS_RS00205	HAPS_RS00205	K20946|1|1.3e-07|62.8|vcx:VAA049_2822|polysaccharide biosynthesis protein VpsE	GO:0016021//integral component of membrane	-	-	gi|501705356|ref|WP_012621520.1|/1.3e-221/Lsg locus protein 1 [[Haemophilus] parasuis]
BGI_novel_N162	HAPS_RS08675	HAPS_RS08675	K03082|1|9.6e-159|564.3|mve:X875_1020|hexulose-6-phosphate isomerase [EC:5.-.-.-]	-	GO:0016861//intramolecular oxidoreductase activity, interconverting aldoses and ketoses	GO:0005975//carbohydrate metabolic process	gi|544866705|ref|WP_021280489.1|/3.3e-158/L-xylulose 5-phosphate 3-epimerase [Mannheimia haemolytica]
BGI_novel_N041	HAPS_RS11330	HAPS_RS11330	K06236|1|7.8e-99|367.1|hpaz:K756_03395|collagen, type I, alpha	-	-	-	gi|326324007|gb|ADZ54071.1|/0.0e+00/virulence-associated trimeric autotransporter [Haemophilus parasuis SH0165]
BGI_novel_N143	HAPS_RS06355	HAPS_RS06355	K03575|1|2.8e-222|775.8|hpaz:K756_00120|A/G-specific adenine glycosylase [EC:3.2.2.-]	-	-	-	gi|491994011|ref|WP_005711082.1|/2.2e-221/A/G-specific adenine glycosylase [[Haemophilus] parasuis]
BGI_novel_N057	HAPS_RS05275	HAPS_RS05275	K02063|1|7.3e-197|691.8|apa:APP7_1372|thiamine transport system permease protein	GO:0016021//integral component of membrane;GO:0005886//plasma membrane	GO:0005215//transporter activity	GO:0015888//thiamine transport	gi|506419898|ref|WP_015939617.1|/5.3e-303/thiamine transporter [[Haemophilus] parasuis]
BGI_novel_N054	HAPS_RS01720	HAPS_RS01720	K07486|1|1.9e-179|633.3|hap:HAPS_0506|transposase	-	GO:0004803//transposase activity;GO:0003677//DNA binding	GO:0006313//transposition, DNA-mediated	gi|501705365|ref|WP_012621529.1|/1.5e-178/transposase [[Haemophilus] parasuis]
BGI_novel_N243	HAPS_RS00155	HAPS_RS00155	K18138|1|0.0e+00|1650.2|btra:F544_11930|multidrug efflux pump	GO:0016021//integral component of membrane	GO:0005215//transporter activity	GO:0006810//transport	gi|501705345|ref|WP_012621510.1|/0.0e+00/transporter [[Haemophilus] parasuis]
BGI_novel_N156	HAPS_RS11205	HAPS_RS11205	K06236|1|4.1e-292|1009.6|hpaz:K756_03395|collagen, type I, alpha;K16628|4|1.1e-159|569.7|alm:AO498_16735|collagen, type VII, alpha	GO:0016021//integral component of membrane;GO:0019867//outer membrane	-	GO:0009405//pathogenesis	gi|326324002|gb|ADZ54066.1|/0.0e+00/virulence-associated trimeric autotransporter [Haemophilus parasuis SH0165]
BGI_novel_N275	HAPS_RS09930	HAPS_RS09930	-	-	-	-	gi|529256381|gb|EPZ99538.1|/7.4e-58/variant SH3 domain protein [Haemophilus parasuis str. Nagasaki]
BGI_novel_N283	HAPS_RS11210	HAPS_RS11210	K06236|1|6.4e-217|759.6|hpaz:K756_03395|collagen, type I, alpha;K19721|5|1.0e-57|230.7|csy:CENSYa_0352|collagen, type V/XI/XXIV/XXVII, alpha	-	-	-	gi|326324003|gb|ADZ54067.1|/0.0e+00/virulence-associated trimeric autotransporter [Haemophilus parasuis SH0165]
BGI_novel_N138	HAPS_RS00010	HAPS_RS00010	K02469|1|0.0e+00|1530.8|aeu:ACEE_01455|DNA gyrase subunit A [EC:5.99.1.3]	GO:0005694//chromosome;GO:0005737//cytoplasm	GO:0003677//DNA binding;GO:0005524//ATP binding;GO:0003918//DNA topoisomerase type II (ATP-hydrolyzing) activity	GO:0006261//DNA-dependent DNA replication;GO:0006265//DNA topological change	gi|498484147|ref|WP_010785945.1|/0.0e+00/DNA gyrase subunit A [[Haemophilus] parasuis]
BGI_novel_N260	HAPS_RS02215	HAPS_RS02215	K05595|1|5.7e-103|378.6|apl:APL_1002|multiple antibiotic resistance protein	GO:0016021//integral component of membrane;GO:0005886//plasma membrane	-	-	gi|501705654|ref|WP_012621736.1|/5.9e-115/membrane protein [[Haemophilus] parasuis]
BGI_novel_N003	HAPS_RS06075	HAPS_RS06075	K02551|1|1.3e-292|1010.0|btra:F544_21880|2-succinyl-5-enolpyruvyl-6-hydroxy-3-cyclohexene-1-carboxylate synthase [EC:2.2.1.9]	-	GO:0030145//manganese ion binding;GO:0070204//2-succinyl-5-enolpyruvyl-6-hydroxy-3-cyclohexene-1-carboxylic-acid synthase activity;GO:0030976//thiamine pyrophosphate binding;GO:0000287//magnesium ion binding	GO:0009234//menaquinone biosynthetic process	gi|506419968|ref|WP_015939687.1|/0.0e+00/2-succinyl-5-enolpyruvyl-6-hydroxy-3-cyclohexene-1-carboxylic-acid synthase [[Haemophilus] parasuis]
BGI_novel_N003	HAPS_RS00155	HAPS_RS00155	K18138|1|0.0e+00|1650.2|btra:F544_11930|multidrug efflux pump	GO:0016021//integral component of membrane	GO:0005215//transporter activity	GO:0006810//transport	gi|501705345|ref|WP_012621510.1|/0.0e+00/transporter [[Haemophilus] parasuis]
BGI_novel_N080	HAPS_RS10570	HAPS_RS10570	K00029|1|0.0e+00|1331.2|btre:F542_10030|malate dehydrogenase (oxaloacetate-decarboxylating)(NADP+) [EC:1.1.1.40]	GO:0005829//cytosol	GO:0008948//oxaloacetate decarboxylase activity;GO:0030145//manganese ion binding;GO:0004471//malate dehydrogenase (decarboxylating) (NAD+) activity;GO:0004473//malate dehydrogenase (decarboxylating) (NADP+) activity;GO:0051287//NAD binding;GO:0016746//transferase activity, transferring acyl groups	GO:0006108//malate metabolic process;GO:0055114//oxidation-reduction process	gi|849032268|ref|WP_047976575.1|/0.0e+00/malic enzyme [[Actinobacillus] muris]
BGI_novel_N209	HAPS_RS03305	HAPS_RS03305	K00632|1|1.2e-189|667.5|apl:APL_0887|acetyl-CoA acyltransferase [EC:2.3.1.16]	-	GO:0016747//transferase activity, transferring acyl groups other than amino-acyl groups	GO:0008152//metabolic process	gi|498484931|ref|WP_010786694.1|/7.4e-242/acetyl-CoA acetyltransferase [[Haemophilus] parasuis]
BGI_novel_N250	HAPS_RS07355	HAPS_RS07355	K00057|1|2.0e-163|580.1|btre:F542_16930|glycerol-3-phosphate dehydrogenase (NAD(P)+) [EC:1.1.1.94]	GO:0009331//glycerol-3-phosphate dehydrogenase complex	GO:0036439;GO:0051287//NAD binding;GO:0047952//glycerol-3-phosphate dehydrogenase [NAD(P)+] activity;GO:0004367//glycerol-3-phosphate dehydrogenase [NAD+] activity	GO:0046167//glycerol-3-phosphate biosynthetic process;GO:0005975//carbohydrate metabolic process;GO:0008654//phospholipid biosynthetic process;GO:0046168//glycerol-3-phosphate catabolic process;GO:0006650//glycerophospholipid metabolic process;GO:0055114//oxidation-reduction process	gi|755012378|ref|WP_042365702.1|/1.5e-162/glycerol-3-phosphate dehydrogenase [Bibersteinia trehalosi]
BGI_novel_N046	HAPS_RS06655	ubiB	K03688|1|2.8e-260|902.5|apl:APL_1984|ubiquinone biosynthesis protein	GO:0016021//integral component of membrane;GO:0005886//plasma membrane	GO:0004672//protein kinase activity;GO:0016491//oxidoreductase activity;GO:0005524//ATP binding	GO:0006468//protein phosphorylation;GO:0055114//oxidation-reduction process;GO:0010795//regulation of ubiquinone biosynthetic process	gi|506420034|ref|WP_015939753.1|/0.0e+00/ubiquinone biosynthesis protein UbiB [[Haemophilus] parasuis]
BGI_novel_N084	HAPS_RS04935	HAPS_RS04935	K03722|1|0.0e+00|1112.8|btre:F542_7590|ATP-dependent DNA helicase DinG [EC:3.6.4.12]	-	GO:0003677//DNA binding;GO:0004003//ATP-dependent DNA helicase activity;GO:0005524//ATP binding	GO:0032508//DNA duplex unwinding;GO:0006139//nucleobase-containing compound metabolic process	gi|849034420|ref|WP_047977538.1|/0.0e+00/ATP-dependent helicase [[Actinobacillus] muris]
BGI_novel_N042	HAPS_RS08130	HAPS_RS08130	K03616|1|3.0e-114|416.0|hap:HAPS_1675|electron transport complex protein RnfB	GO:0016021//integral component of membrane;GO:0005886//plasma membrane	GO:0046872//metal ion binding;GO:0051539//4 iron, 4 sulfur cluster binding;GO:0009055//electron carrier activity;GO:0051537//2 iron, 2 sulfur cluster binding	GO:0022900//electron transport chain	gi|498484736|ref|WP_010786512.1|/2.3e-113/electron transport complex subunit RsxB [[Haemophilus] parasuis]
BGI_novel_N211	HAPS_RS01600	HAPS_RS01600	K14742|1|1.6e-92|344.0|aeu:ACEE_04030|tRNA threonylcarbamoyladenosine biosynthesis protein TsaB	-	-	-	gi|538037938|ref|WP_020996967.1|/9.7e-124/tRNA threonylcarbamoyladenosine biosynthesis protein TsaB [[Haemophilus] parasuis]
shap1112.1	HAPS_RS09165	HAPS_RS09165	K03686|1|1.1e-199|700.7|mvr:X781_2700|molecular chaperone DnaJ	GO:0005737//cytoplasm	GO:0031072//heat shock protein binding;GO:0005524//ATP binding;GO:0051082//unfolded protein binding;GO:0008270//zinc ion binding	GO:0006260//DNA replication;GO:0006457//protein folding;GO:0009408//response to heat	gi|506420240|ref|WP_015939959.1|/2.5e-222/molecular chaperone DnaJ [[Haemophilus] parasuis]
BGI_novel_N256	HAPS_RS08040	HAPS_RS08040	K06901|1|3.0e-225|785.8|btrh:F543_4520|putative MFS transporter, AGZA family, xanthine/uracil permease	GO:0016021//integral component of membrane	GO:0005345//purine nucleobase transmembrane transporter activity	GO:1904823//purine nucleobase transmembrane transport	gi|491996383|ref|WP_005712834.1|/5.4e-237/adenine permease [[Haemophilus] parasuis]
BGI_novel_N142	HAPS_RS07055	HAPS_RS07055	K02034|1|6.7e-143|511.5|hap:HAPS_1452|peptide/nickel transport system permease protein	GO:0016021//integral component of membrane;GO:0005886//plasma membrane	-	GO:0006810//transport	gi|506420062|ref|WP_015939781.1|/5.2e-142/ABC transporter permease [[Haemophilus] parasuis]
BGI_novel_N076	HAPS_RS01980	HAPS_RS01980	K01963|1|2.1e-132|476.9|aaz:ADJ80_07865|acetyl-CoA carboxylase carboxyl transferase subunit beta [EC:6.4.1.2]	GO:0009317//acetyl-CoA carboxylase complex	GO:0003989//acetyl-CoA carboxylase activity;GO:0008270//zinc ion binding;GO:0005524//ATP binding;GO:0016740//transferase activity	GO:0006633//fatty acid biosynthetic process;GO:2001295//malonyl-CoA biosynthetic process	gi|498485215|ref|WP_010786958.1|/1.4e-159/acetyl-CoA carboxylase subunit beta [[Haemophilus] parasuis]
BGI_novel_N084	HAPS_RS02305	HAPS_RS02305	K02238|1|0.0e+00|1538.1|hap:HAPS_0467|competence protein ComEC	-	-	-	gi|219690912|gb|ACL32135.1|/0.0e+00/recombination protein 2 / DNA internalization-related competence protein ComEC/Rec2 / predicted membrane metal-binding protein [Haemophilus parasuis SH0165]
BGI_novel_N120	HAPS_RS10740	HAPS_RS10740	K02198|1|0.0e+00|1215.7|btra:F544_17090|cytochrome c-type biogenesis protein CcmF	GO:0016021//integral component of membrane	GO:0020037//heme binding;GO:0015232//heme transporter activity	GO:0017004//cytochrome complex assembly;GO:0015886//heme transport	gi|644211332|ref|WP_025289702.1|/0.0e+00/c-type cytochrome biogenesis protein CcmF [Bibersteinia trehalosi]
BGI_novel_N116	HAPS_RS07705	HAPS_RS07705	K01042|1|1.9e-209|733.4|mvg:X874_19660|L-seryl-tRNA(Ser) seleniumtransferase [EC:2.9.1.1]	GO:0005737//cytoplasm	GO:0004125//L-seryl-tRNASec selenium transferase activity	GO:0097056//selenocysteinyl-tRNA(Sec) biosynthetic process;GO:0001514//selenocysteine incorporation	gi|506420125|ref|WP_015939844.1|/1.9e-256/L-selenocysteinyl-tRNA(Sec) synthase [[Haemophilus] parasuis]
BGI_novel_N234	HAPS_RS08970	HAPS_RS08970	K03568|1|1.2e-273|946.8|hap:HAPS_1843|TldD protein	-	GO:0008237//metallopeptidase activity	GO:0006508//proteolysis	gi|506420223|ref|WP_015939942.1|/9.0e-273/protease TldD [[Haemophilus] parasuis]
BGI_novel_N194	HAPS_RS04935	HAPS_RS04935	K03722|1|0.0e+00|1112.8|btre:F542_7590|ATP-dependent DNA helicase DinG [EC:3.6.4.12]	-	GO:0003677//DNA binding;GO:0004003//ATP-dependent DNA helicase activity;GO:0005524//ATP binding	GO:0032508//DNA duplex unwinding;GO:0006139//nucleobase-containing compound metabolic process	gi|849034420|ref|WP_047977538.1|/0.0e+00/ATP-dependent helicase [[Actinobacillus] muris]
BGI_novel_N278	HAPS_RS00155	HAPS_RS00155	K18138|1|0.0e+00|1650.2|btra:F544_11930|multidrug efflux pump	GO:0016021//integral component of membrane	GO:0005215//transporter activity	GO:0006810//transport	gi|501705345|ref|WP_012621510.1|/0.0e+00/transporter [[Haemophilus] parasuis]
BGI_novel_N084	HAPS_RS06130	HAPS_RS06130	K00884|1|1.1e-144|517.7|mvi:X808_13210|N-acetylglucosamine kinase [EC:2.7.1.59]	-	GO:0045127//N-acetylglucosamine kinase activity	GO:0046835//carbohydrate phosphorylation	gi|506419972|ref|WP_015939691.1|/8.7e-173/N-acetylglucosamine kinase [[Haemophilus] parasuis]
BGI_novel_N262	HAPS_RS03740	HAPS_RS03740	K01687|1|0.0e+00|1144.0|hsm:HSM_0213|dihydroxy-acid dehydratase [EC:4.2.1.9]	-	-	-	gi|757542886|ref|WP_042804078.1|/0.0e+00/dihydroxy-acid dehydratase [Mannheimia haemolytica]
BGI_novel_N215	HAPS_RS03960	HAPS_RS03960	K00995|1|6.0e-98|361.7|hpas:JL26_02055|CDP-diacylglycerol--glycerol-3-phosphate 3-phosphatidyltransferase [EC:2.7.8.5]	GO:0016021//integral component of membrane	GO:0008444//CDP-diacylglycerol-glycerol-3-phosphate 3-phosphatidyltransferase activity	GO:0008654//phospholipid biosynthetic process	gi|491998646|ref|WP_005714153.1|/4.7e-97/CDP-diacylglycerol--glycerol-3-phosphate 3-phosphatidyltransferase [[Haemophilus] parasuis]
BGI_novel_N202	HAPS_RS10205	HAPS_RS10205	K00265|1|0.0e+00|2230.7|kki:KKKWG1_1168|glutamate synthase (NADPH/NADH) large chain [EC:1.4.1.13 1.4.1.14]	-	GO:0004355//glutamate synthase (NADPH) activity	GO:0006537//glutamate biosynthetic process;GO:0055114//oxidation-reduction process	gi|523675218|emb|CDF97805.1|/0.0e+00/Putative Glutamate synthase subunit alpha [Avibacterium paragallinarum JF4211]
shap1112.1	HAPS_RS05240	HAPS_RS05240	K00347|1|1.4e-203|713.8|aaz:ADJ80_00795|Na+-transporting NADH:ubiquinone oxidoreductase subunit B [EC:1.6.5.8]	GO:0005886//plasma membrane;GO:0016021//integral component of membrane;GO:0009276//Gram-negative-bacterium-type cell wall	GO:0016655//oxidoreductase activity, acting on NAD(P)H, quinone or similar compound as acceptor;GO:0010181//FMN binding	GO:0022904//respiratory electron transport chain;GO:0006814//sodium ion transport	gi|506419894|ref|WP_015939613.1|/2.8e-238/NADH:ubiquinone reductase (Na(+)-transporting) subunit B [[Haemophilus] parasuis]
BGI_novel_N278	HAPS_RS02360	HAPS_RS02360	K02014|1|1.3e-114|417.9|apl:APL_0565|iron complex outermembrane recepter protein	GO:0009279//cell outer membrane;GO:0016021//integral component of membrane	GO:0004872//receptor activity;GO:0005506//iron ion binding;GO:0005524//ATP binding	GO:0015891//siderophore transport	gi|492377709|ref|WP_005824939.1|/4.1e-115/ligand-gated channel protein [Actinobacillus minor]
BGI_novel_N247	HAPS_RS05075	HAPS_RS05075	K03431|1|4.7e-229|798.5|apl:APL_1454|phosphoglucosamine mutase [EC:5.4.2.10]	-	GO:0008966//phosphoglucosamine mutase activity;GO:0000287//magnesium ion binding	GO:0005975//carbohydrate metabolic process	gi|491786126|ref|WP_005598675.1|/3.6e-228/phosphoglucosamine mutase [Actinobacillus pleuropneumoniae]
BGI_novel_N151	HAPS_RS11205	HAPS_RS11205	K06236|1|4.1e-292|1009.6|hpaz:K756_03395|collagen, type I, alpha;K16628|4|1.1e-159|569.7|alm:AO498_16735|collagen, type VII, alpha	GO:0016021//integral component of membrane;GO:0019867//outer membrane	-	GO:0009405//pathogenesis	gi|326324002|gb|ADZ54066.1|/0.0e+00/virulence-associated trimeric autotransporter [Haemophilus parasuis SH0165]
BGI_novel_N232	HAPS_RS01355	HAPS_RS01355	K07462|1|4.0e-257|892.1|aeu:ACEE_02700|single-stranded-DNA-specific exonuclease [EC:3.1.-.-]	-	GO:0003676//nucleic acid binding;GO:0008409//5'-3' exonuclease activity	GO:0090305//nucleic acid phosphodiester bond hydrolysis;GO:0006310//DNA recombination;GO:0006281//DNA repair	gi|737512195|ref|WP_035491449.1|/0.0e+00/single-stranded-DNA-specific exonuclease RecJ [[Haemophilus] parasuis]
BGI_novel_N092	HAPS_RS08075	HAPS_RS08075	K01485|1|1.1e-22|112.5|crn:CAR_c00490|cytosine deaminase [EC:3.5.4.1]	-	GO:0004131//cytosine deaminase activity;GO:0018764	-	gi|219691984|gb|ACL33207.1|/9.4e-189/cytosine deaminase [Haemophilus parasuis SH0165]
BGI_novel_N202	HAPS_RS08430	ubiF	K03184|1|1.4e-176|624.0|apj:APJL_1780|2-octaprenyl-3-methyl-6-methoxy-1,4-benzoquinol hydroxylase [EC:1.14.13.-]	GO:0016021//integral component of membrane	GO:0016709//oxidoreductase activity, acting on paired donors, with incorporation or reduction of molecular oxygen, NAD(P)H as one donor, and incorporation of one atom of oxygen;GO:0071949//FAD binding	GO:0006744//ubiquinone biosynthetic process;GO:0055114//oxidation-reduction process	gi|652522223|ref|WP_026916414.1|/9.3e-220/2-octaprenyl-3-methyl-6-methoxy-1,4-benzoquinol hydroxylase [[Haemophilus] parasuis]
BGI_novel_N141	HAPS_RS04425	HAPS_RS04425	-	-	-	-	gi|908396215|ref|WP_049753190.1|/0.0e+00/hypothetical protein [[Haemophilus] parasuis]
BGI_novel_N057	HAPS_RS10375	HAPS_RS10375	K09471|1|5.5e-251|871.3|hap:HAPS_2137|gamma-glutamylputrescine oxidase [EC:1.4.3.-]	-	GO:0016491//oxidoreductase activity	GO:0055114//oxidation-reduction process	gi|506420364|ref|WP_015940083.1|/4.3e-250/oxidoreductase [[Haemophilus] parasuis]
BGI_novel_N166	HAPS_RS08040	HAPS_RS08040	K06901|1|3.0e-225|785.8|btrh:F543_4520|putative MFS transporter, AGZA family, xanthine/uracil permease	GO:0016021//integral component of membrane	GO:0005345//purine nucleobase transmembrane transporter activity	GO:1904823//purine nucleobase transmembrane transport	gi|491996383|ref|WP_005712834.1|/5.4e-237/adenine permease [[Haemophilus] parasuis]
BGI_novel_N094	HAPS_RS03060	HAPS_RS03060	-	-	-	-	gi|501705710|ref|WP_012621792.1|/4.4e-155/DNA replication protein [[Haemophilus] parasuis]
BGI_novel_N092	HAPS_RS05860	HAPS_RS05860	K19227|1|3.3e-176|622.5|hpaz:K756_00635|cationic peptide transport system permease protein	GO:0016021//integral component of membrane;GO:0005886//plasma membrane	-	GO:0006810//transport	gi|498484373|ref|WP_010786166.1|/2.6e-175/peptide ABC transporter permease [[Haemophilus] parasuis]
BGI_novel_N078	HAPS_RS06135	HAPS_RS06135	K01069|1|3.0e-94|349.7|mvr:X781_14140|hydroxyacylglutathione hydrolase [EC:3.1.2.6]	-	GO:0046872//metal ion binding;GO:0004416//hydroxyacylglutathione hydrolase activity	GO:0019243//methylglyoxal catabolic process to D-lactate via S-lactoyl-glutathione	gi|498484334|ref|WP_010786128.1|/2.9e-131/hydroxyacylglutathione hydrolase [[Haemophilus] parasuis]
BGI_novel_N169	HAPS_RS09345	HAPS_RS09345	K03498|1|4.5e-241|838.6|mvi:X808_590|trk system potassium uptake protein	GO:0005886//plasma membrane;GO:0016021//integral component of membrane	GO:0022820//potassium ion symporter activity	GO:0071805//potassium ion transmembrane transport	gi|753847569|ref|WP_041603186.1|/2.5e-286/potassium transporter [[Haemophilus] parasuis]
BGI_novel_N145	HAPS_RS03940	HAPS_RS03940	-	GO:0016021//integral component of membrane	-	-	gi|501707219|ref|WP_012621926.1|/2.9e-168/membrane protein [[Haemophilus] parasuis]
BGI_novel_N069	HAPS_RS03770	HAPS_RS03770	K06919|1|0.0e+00|1476.8|hap:HAPS_0775|putative DNA primase/helicase	-	-	-	gi|501707144|ref|WP_012621904.1|/0.0e+00/hypothetical protein [[Haemophilus] parasuis]
BGI_novel_N140	HAPS_RS00180	HAPS_RS00180	K00567|1|3.4e-104|382.5|hap:HAPS_0036|methylated-DNA-[protein]-cysteine S-methyltransferase [EC:2.1.1.63]	GO:0005737//cytoplasm	GO:0003908//methylated-DNA-[protein]-cysteine S-methyltransferase activity	GO:0006307//DNA dealkylation involved in DNA repair;GO:0032259//methylation	gi|501705351|ref|WP_012621515.1|/2.6e-103/methylated-DNA--protein-cysteine methyltransferase [[Haemophilus] parasuis]
BGI_novel_N113	HAPS_RS07075	HAPS_RS07075	K02020|1|3.8e-142|509.2|hap:HAPS_1456|molybdate transport system substrate-binding protein	GO:0030288//outer membrane-bounded periplasmic space	GO:0015412//ATPase-coupled molybdate transmembrane transporter activity	GO:0015689//molybdate ion transport	gi|219691799|gb|ACL33022.1|/2.9e-141/molybdate-binding periplasmic protein, ABC transporter [Haemophilus parasuis SH0165]
BGI_novel_N215	HAPS_RS02420	HAPS_RS02420	K06959|1|0.0e+00|1318.1|mve:X875_16320|protein Tex	-	-	-	gi|644626751|ref|WP_025342948.1|/0.0e+00/transcription accessory protein [Mannheimia varigena]
BGI_novel_N112	HAPS_RS00345	HAPS_RS00345	K00426|1|1.8e-221|773.1|hap:HAPS_0068|cytochrome d ubiquinol oxidase subunit II [EC:1.10.3.14]	GO:0016021//integral component of membrane	GO:0016491//oxidoreductase activity	GO:0055114//oxidation-reduction process	gi|498484086|ref|WP_010785889.1|/1.4e-220/cytochrome d ubiquinol oxidase subunit II [[Haemophilus] parasuis]
BGI_novel_N163	HAPS_RS03960	HAPS_RS03960	K00995|1|6.0e-98|361.7|hpas:JL26_02055|CDP-diacylglycerol--glycerol-3-phosphate 3-phosphatidyltransferase [EC:2.7.8.5]	GO:0016021//integral component of membrane	GO:0008444//CDP-diacylglycerol-glycerol-3-phosphate 3-phosphatidyltransferase activity	GO:0008654//phospholipid biosynthetic process	gi|491998646|ref|WP_005714153.1|/4.7e-97/CDP-diacylglycerol--glycerol-3-phosphate 3-phosphatidyltransferase [[Haemophilus] parasuis]
BGI_novel_N159	HAPS_RS11330	HAPS_RS11330	K06236|1|7.8e-99|367.1|hpaz:K756_03395|collagen, type I, alpha	-	-	-	gi|326324007|gb|ADZ54071.1|/0.0e+00/virulence-associated trimeric autotransporter [Haemophilus parasuis SH0165]
shap1149.1	HAPS_RS10470	HAPS_RS10470	K00647|1|2.5e-216|756.1|mvr:X781_5730|3-oxoacyl-[acyl-carrier-protein] synthase I [EC:2.3.1.41]	-	GO:0004315//3-oxoacyl-[acyl-carrier-protein] synthase activity	GO:0008152//metabolic process	gi|506420370|ref|WP_015940089.1|/1.4e-229/beta-ketoacyl-[acyl-carrier-protein] synthase I [[Haemophilus] parasuis]
BGI_novel_N080	HAPS_RS02890	HAPS_RS02890	-	-	-	-	gi|501705739|ref|WP_012621820.1|/0.0e+00/phage tail protein/putative Fels-1 prophage host specificity protein [[Haemophilus] parasuis]
BGI_novel_N275	HAPS_RS04375	HAPS_RS04375	-	-	-	-	gi|501707458|ref|WP_012621995.1|/1.8e-168/tail protein [[Haemophilus] parasuis]
BGI_novel_N133	HAPS_RS08970	HAPS_RS08970	K03568|1|1.2e-273|946.8|hap:HAPS_1843|TldD protein	-	GO:0008237//metallopeptidase activity	GO:0006508//proteolysis	gi|506420223|ref|WP_015939942.1|/9.0e-273/protease TldD [[Haemophilus] parasuis]
BGI_novel_N204	HAPS_RS01735	HAPS_RS01735	K01153|1|0.0e+00|2074.7|hap:HAPS_0350|type I restriction enzyme, R subunit [EC:3.1.21.3]	-	GO:0004386//helicase activity;GO:0003677//DNA binding;GO:0005524//ATP binding;GO:0009035//Type I site-specific deoxyribonuclease activity	GO:0090305//nucleic acid phosphodiester bond hydrolysis;GO:0009307//DNA restriction-modification system	gi|501705603|ref|WP_012621686.1|/0.0e+00/type I restriction endonuclease HindVIIP subunit R [[Haemophilus] parasuis]
BGI_novel_N238	HAPS_RS03565	HAPS_RS03565	K00951|1|0.0e+00|1472.6|hap:HAPS_0732|GTP pyrophosphokinase [EC:2.7.6.5]	-	-	-	gi|498484905|ref|WP_010786670.1|/0.0e+00/GTP pyrophosphokinase [[Haemophilus] parasuis]
BGI_novel_N229	HAPS_RS08495	HAPS_RS08495	K03787|1|2.9e-143|512.7|hap:HAPS_1749|5'-nucleotidase [EC:3.1.3.5]	GO:0005737//cytoplasm	GO:0046872//metal ion binding;GO:0000166//nucleotide binding;GO:0008253//5'-nucleotidase activity	GO:0016311//dephosphorylation	gi|491997384|ref|WP_005713234.1|/2.3e-142/5'/3'-nucleotidase SurE [[Haemophilus] parasuis]
BGI_novel_N162	HAPS_RS07330	HAPS_RS07330	K03106|1|7.0e-236|821.2|msu:MS0519|signal recognition particle subunit SRP54 [EC:3.6.5.4]	GO:0048500//signal recognition particle	GO:0008312//7S RNA binding;GO:0003924//GTPase activity;GO:0005525//GTP binding	GO:0006614//SRP-dependent cotranslational protein targeting to membrane	gi|499513058|ref|WP_011199698.1|/5.4e-235/signal recognition particle protein [[Mannheimia] succiniciproducens]
BGI_novel_N265	HAPS_RS08525	HAPS_RS08525	K02553|1|2.0e-87|326.6|hpaz:K756_11730|regulator of ribonuclease activity A	GO:0005737//cytoplasm	GO:0060698//endoribonuclease inhibitor activity;GO:0019899//enzyme binding	GO:0060702//negative regulation of endoribonuclease activity	gi|491996336|ref|WP_005712787.1|/1.5e-86/ribonuclease E activity regulator RraA [[Haemophilus] parasuis]
shap341.1	HAPS_RS07990	HAPS_RS07990	K01876|1|3.9e-300|1035.0|aeu:ACEE_00835|aspartyl-tRNA synthetase [EC:6.1.1.12]	GO:0005737//cytoplasm	GO:0003676//nucleic acid binding;GO:0005524//ATP binding;GO:0004815//aspartate-tRNA ligase activity	GO:0006418//tRNA aminoacylation for protein translation	gi|492378523|ref|WP_005825491.1|/1.0e-302/aspartate--tRNA ligase [Actinobacillus minor]
BGI_novel_N157	HAPS_RS03160	HAPS_RS03160	K08305|1|2.2e-160|570.1|btra:F544_11030|membrane-bound lytic murein transglycosylase B	-	-	-	gi|498484959|ref|WP_010786722.1|/9.9e-208/murein transglycosylase [[Haemophilus] parasuis]
BGI_novel_N106	HAPS_RS08380	HAPS_RS08380	K10439|1|8.3e-172|607.8|hap:HAPS_1725|ribose transport system substrate-binding protein	-	-	-	gi|506420173|ref|WP_015939892.1|/6.5e-171/LacI family transcriptional regulator [[Haemophilus] parasuis]
BGI_novel_N244	HAPS_RS06500	HAPS_RS06500	K13821|1|0.0e+00|1922.5|mvr:X781_6750|RHH-type transcriptional regulator, proline utilization regulon repressor / proline dehydrogenase / delta 1-pyrroline-5-carboxylate dehydrogenase [EC:1.5.5.2 1.2.1.88]	-	GO:0016620//oxidoreductase activity, acting on the aldehyde or oxo group of donors, NAD or NADP as acceptor;GO:0004657//proline dehydrogenase activity;GO:0003677//DNA binding;GO:0003842//1-pyrroline-5-carboxylate dehydrogenase activity;GO:0003700//transcription factor activity, sequence-specific DNA binding	GO:0055114//oxidation-reduction process;GO:0006355//regulation of transcription, DNA-templated;GO:0010133//proline catabolic process to glutamate;GO:0006561//proline biosynthetic process	gi|498485426|ref|WP_010787155.1|/0.0e+00/bifunctional proline dehydrogenase/L-glutamate gamma-semialdehyde dehydrogenase [[Haemophilus] parasuis]
BGI_novel_N086	HAPS_RS06075	HAPS_RS06075	K02551|1|1.3e-292|1010.0|btra:F544_21880|2-succinyl-5-enolpyruvyl-6-hydroxy-3-cyclohexene-1-carboxylate synthase [EC:2.2.1.9]	-	GO:0030145//manganese ion binding;GO:0070204//2-succinyl-5-enolpyruvyl-6-hydroxy-3-cyclohexene-1-carboxylic-acid synthase activity;GO:0030976//thiamine pyrophosphate binding;GO:0000287//magnesium ion binding	GO:0009234//menaquinone biosynthetic process	gi|506419968|ref|WP_015939687.1|/0.0e+00/2-succinyl-5-enolpyruvyl-6-hydroxy-3-cyclohexene-1-carboxylic-acid synthase [[Haemophilus] parasuis]
BGI_novel_N021	HAPS_RS11575	HAPS_RS11575	K19267|1|5.9e-11|72.4|lpr:LBP_cg2584|NAD(P)H dehydrogenase (quinone) [EC:1.6.5.2];K07492|3|1.3e-10|71.2|bme:BMEI1398|putative transposase	-	-	-	gi|513127378|gb|AGO15598.1|/1.3e-57/transposase, IS4 family protein [Haemophilus parasuis ZJ0906]
BGI_novel_N119	HAPS_RS09845	HAPS_RS09845	K00564|1|5.9e-178|628.2|hap:HAPS_2030|16S rRNA (guanine1207-N2)-methyltransferase [EC:2.1.1.172]	GO:0005737//cytoplasm	GO:0003676//nucleic acid binding;GO:0052914//16S rRNA (guanine(1207)-N(2))-methyltransferase activity	GO:0031167//rRNA methylation	gi|506420311|ref|WP_015940030.1|/4.6e-177/16S rRNA methyltransferase [[Haemophilus] parasuis]
BGI_novel_N054	HAPS_RS03845	HAPS_RS03845	K02493|1|4.6e-161|572.0|hpaz:K756_02675|release factor glutamine methyltransferase [EC:2.1.1.297]	-	-	-	gi|501707169|ref|WP_012621913.1|/3.6e-160/N5-glutamine S-adenosyl-L-methionine-dependent methyltransferase [[Haemophilus] parasuis]
BGI_novel_N112	HAPS_RS01350	HAPS_RS01350	K02446|1|9.3e-182|641.0|hap:HAPS_0273|fructose-1,6-bisphosphatase II [EC:3.1.3.11]	-	GO:0046872//metal ion binding;GO:0042132//fructose 1,6-bisphosphate 1-phosphatase activity	GO:0006071//glycerol metabolic process;GO:0006094//gluconeogenesis;GO:0016311//dephosphorylation	gi|501705522|ref|WP_012621647.1|/7.3e-181/fructose-1,6-bisphosphatase, class II [[Haemophilus] parasuis]
BGI_novel_N223	HAPS_RS06730	HAPS_RS06730	K06911|1|3.0e-168|595.9|hap:HAPS_1388|uncharacterized protein	-	-	-	gi|506420045|ref|WP_015939764.1|/2.3e-167/quercetin 2,3-dioxygenase [[Haemophilus] parasuis]
BGI_novel_N124	HAPS_RS08935	HAPS_RS08935	K02371|1|1.7e-177|626.7|hap:HAPS_1835|enoyl-[acyl-carrier protein] reductase II [EC:1.3.1.9]	-	GO:0051213//dioxygenase activity;GO:0018580//nitronate monooxygenase activity	GO:0055114//oxidation-reduction process	gi|506420222|ref|WP_015939941.1|/1.3e-176/diguanylate cyclase [[Haemophilus] parasuis]
BGI_novel_N268	HAPS_RS00010	HAPS_RS00010	K02469|1|0.0e+00|1530.8|aeu:ACEE_01455|DNA gyrase subunit A [EC:5.99.1.3]	GO:0005694//chromosome;GO:0005737//cytoplasm	GO:0003677//DNA binding;GO:0005524//ATP binding;GO:0003918//DNA topoisomerase type II (ATP-hydrolyzing) activity	GO:0006261//DNA-dependent DNA replication;GO:0006265//DNA topological change	gi|498484147|ref|WP_010785945.1|/0.0e+00/DNA gyrase subunit A [[Haemophilus] parasuis]
BGI_novel_N145	HAPS_RS10945	HAPS_RS10945	K02042|1|7.9e-144|514.6|hap:HAPS_2252|phosphonate transport system permease protein	GO:0016021//integral component of membrane;GO:0005886//plasma membrane	-	GO:0006810//transport	gi|506420420|ref|WP_015940139.1|/6.2e-143/phosphonate ABC transporter permease [[Haemophilus] parasuis]
BGI_novel_N199	HAPS_RS01120	HAPS_RS01120	K16013|1|1.8e-268|929.9|btra:F544_10850|ATP-binding cassette, subfamily C, bacterial CydD	GO:0016021//integral component of membrane	GO:0042626//ATPase activity, coupled to transmembrane movement of substances;GO:0005524//ATP binding	GO:0042883//cysteine transport;GO:0055085//transmembrane transport	gi|501705458|ref|WP_012621621.1|/0.0e+00/thiol reductant ABC exporter subunit CydD [[Haemophilus] parasuis]
BGI_novel_N233	HAPS_RS02890	HAPS_RS02890	-	-	-	-	gi|501705739|ref|WP_012621820.1|/0.0e+00/phage tail protein/putative Fels-1 prophage host specificity protein [[Haemophilus] parasuis]
BGI_novel_N050	HAPS_RS01910	HAPS_RS01910	K01911|1|1.4e-271|939.9|hap:HAPS_0385|O-succinylbenzoic acid--CoA ligase [EC:6.2.1.26]	-	GO:0005524//ATP binding;GO:0008756//o-succinylbenzoate-CoA ligase activity	GO:0009234//menaquinone biosynthetic process	gi|501705626|ref|WP_012621708.1|/1.1e-270/2-succinylbenzoate-CoA ligase [[Haemophilus] parasuis]
BGI_novel_N133	HAPS_RS09165	HAPS_RS09165	K03686|1|1.1e-199|700.7|mvr:X781_2700|molecular chaperone DnaJ	GO:0005737//cytoplasm	GO:0031072//heat shock protein binding;GO:0005524//ATP binding;GO:0051082//unfolded protein binding;GO:0008270//zinc ion binding	GO:0006260//DNA replication;GO:0006457//protein folding;GO:0009408//response to heat	gi|506420240|ref|WP_015939959.1|/2.5e-222/molecular chaperone DnaJ [[Haemophilus] parasuis]
BGI_novel_N137	HAPS_RS09970	HAPS_RS09970	K07645|1|4.5e-267|924.9|hap:HAPS_2055|two-component system, OmpR family, sensor histidine kinase QseC [EC:2.7.13.3]	GO:0016021//integral component of membrane;GO:0005622//intracellular	GO:0005524//ATP binding;GO:0000155//phosphorelay sensor kinase activity	GO:0000160//phosphorelay signal transduction system;GO:0023014//signal transduction by protein phosphorylation	gi|506420326|ref|WP_015940045.1|/3.5e-266/two-component sensor histidine kinase [[Haemophilus] parasuis]
BGI_novel_N088	HAPS_RS06130	HAPS_RS06130	K00884|1|1.1e-144|517.7|mvi:X808_13210|N-acetylglucosamine kinase [EC:2.7.1.59]	-	GO:0045127//N-acetylglucosamine kinase activity	GO:0046835//carbohydrate phosphorylation	gi|506419972|ref|WP_015939691.1|/8.7e-173/N-acetylglucosamine kinase [[Haemophilus] parasuis]
BGI_novel_N118	HAPS_RS06195	HAPS_RS06195	K01626|1|5.6e-177|625.2|btra:F544_14720|3-deoxy-7-phosphoheptulonate synthase [EC:2.5.1.54]	-	GO:0003849//3-deoxy-7-phosphoheptulonate synthase activity	GO:0008652//cellular amino acid biosynthetic process;GO:0009423//chorismate biosynthetic process;GO:0009073//aromatic amino acid family biosynthetic process	gi|644210422|ref|WP_025289540.1|/4.4e-176/phospho-2-dehydro-3-deoxyheptonate aldolase [Bibersteinia trehalosi]
BGI_novel_N143	HAPS_RS10460	HAPS_RS10460	K17686|1|5.3e-275|951.8|mve:X875_6140|Cu+-exporting ATPase [EC:3.6.3.54]	GO:0005886//plasma membrane;GO:0016021//integral component of membrane	GO:0046872//metal ion binding;GO:0000166//nucleotide binding;GO:0019829//cation-transporting ATPase activity	GO:0098655//cation transmembrane transport;GO:0030001//metal ion transport	gi|506420369|ref|WP_015940088.1|/0.0e+00/copper-translocating P-type ATPase [[Haemophilus] parasuis]
BGI_novel_N192	HAPS_RS02190	HAPS_RS02190	K10541|1|1.4e-169|600.5|hpr:PARA_11150|methyl-galactoside transport system permease protein	GO:0016021//integral component of membrane;GO:0005886//plasma membrane	GO:0005215//transporter activity	GO:0008643//carbohydrate transport	gi|501705651|ref|WP_012621733.1|/1.3e-182/beta-methylgalactoside transporter [[Haemophilus] parasuis]
BGI_novel_N235	HAPS_RS05530	HAPS_RS05530	K14652|1|4.8e-201|705.3|btre:F542_4140|3,4-dihydroxy 2-butanone 4-phosphate synthase / GTP cyclohydrolase II [EC:4.1.99.12 3.5.4.25]	-	GO:0003935//GTP cyclohydrolase II activity;GO:0030145//manganese ion binding;GO:0005525//GTP binding;GO:0008686//3,4-dihydroxy-2-butanone-4-phosphate synthase activity;GO:0000287//magnesium ion binding;GO:0008270//zinc ion binding	GO:0009231//riboflavin biosynthetic process	gi|849033089|ref|WP_047976930.1|/5.6e-204/GTP cyclohydrolase [[Actinobacillus] muris]
BGI_novel_N003	HAPS_RS00915	HAPS_RS00915	K03695|1|0.0e+00|1524.6|apj:APJL_1103|ATP-dependent Clp protease ATP-binding subunit ClpB	GO:0005737//cytoplasm	GO:0005524//ATP binding	GO:0016485//protein processing;GO:0009408//response to heat	gi|544680080|ref|WP_021112233.1|/0.0e+00/ATP-dependent chaperone ClpB [[Haemophilus] parasuis]
BGI_novel_N178	HAPS_RS06880	HAPS_RS06880	K07091|1|2.2e-200|703.0|hap:HAPS_1418|lipopolysaccharide export system permease protein	GO:0043190//ATP-binding cassette (ABC) transporter complex	-	GO:0055085//transmembrane transport	gi|498485300|ref|WP_010787036.1|/1.7e-199/LPS export ABC transporter permease LptF [[Haemophilus] parasuis]
BGI_novel_N046	HAPS_RS09265	HAPS_RS09265	K04096|1|2.6e-184|649.4|hap:HAPS_1907|DNA processing protein	-	-	GO:0009294//DNA mediated transformation	gi|506420248|ref|WP_015939967.1|/2.0e-183/DNA uptake Rossmann fold nucleotide-binding protein [[Haemophilus] parasuis]
BGI_novel_N040	HAPS_RS10050	HAPS_RS10050	K01443|1|4.5e-220|768.5|hap:HAPS_2071|N-acetylglucosamine-6-phosphate deacetylase [EC:3.5.1.25]	-	GO:0008448//N-acetylglucosamine-6-phosphate deacetylase activity	GO:0005975//carbohydrate metabolic process;GO:0006044//N-acetylglucosamine metabolic process	gi|506420335|ref|WP_015940054.1|/3.5e-219/N-acetylglucosamine-6-phosphate deacetylase [[Haemophilus] parasuis]
BGI_novel_N196	HAPS_RS05710	HAPS_RS05710	K03580|1|0.0e+00|1558.5|asi:ASU2_05455|ATP-dependent helicase HepA [EC:3.6.4.-]	-	-	-	gi|753847530|ref|WP_041603147.1|/0.0e+00/RNA polymerase-associated protein RapA [[Haemophilus] parasuis]
BGI_novel_N133	HAPS_RS00025	HAPS_RS00025	K00244|1|0.0e+00|1090.1|mvr:X781_22820|fumarate reductase flavoprotein subunit [EC:1.3.5.4]	-	GO:0050660//flavin adenine dinucleotide binding;GO:0016627//oxidoreductase activity, acting on the CH-CH group of donors	GO:0009061//anaerobic respiration;GO:0022900//electron transport chain	gi|692227994|ref|WP_032109673.1|/0.0e+00/fumarate reductase flavoprotein subunit [Haemophilus sp. FF7]
BGI_novel_N029	HAPS_RS08125	HAPS_RS08125	K03615|1|6.0e-305|1051.2|apa:APP7_0169|electron transport complex protein RnfC	GO:0005886//plasma membrane	GO:0046872//metal ion binding;GO:0051539//4 iron, 4 sulfur cluster binding;GO:0009055//electron carrier activity	GO:0055114//oxidation-reduction process	gi|763129376|ref|WP_044009264.1|/0.0e+00/electron transport complex subunit RsxC [[Haemophilus] parasuis]
BGI_novel_N229	HAPS_RS08130	HAPS_RS08130	K03616|1|3.0e-114|416.0|hap:HAPS_1675|electron transport complex protein RnfB	GO:0016021//integral component of membrane;GO:0005886//plasma membrane	GO:0046872//metal ion binding;GO:0051539//4 iron, 4 sulfur cluster binding;GO:0009055//electron carrier activity;GO:0051537//2 iron, 2 sulfur cluster binding	GO:0022900//electron transport chain	gi|498484736|ref|WP_010786512.1|/2.3e-113/electron transport complex subunit RsxB [[Haemophilus] parasuis]
BGI_novel_N158	HAPS_RS01305	HAPS_RS01305	K03632|1|0.0e+00|2444.5|mve:X875_11840|chromosome partition protein MukB	GO:0005737//cytoplasm;GO:0009295//nucleoid	GO:0003677//DNA binding;GO:0005524//ATP binding	GO:0006260//DNA replication;GO:0007059//chromosome segregation;GO:0007049//cell cycle;GO:0030261//chromosome condensation;GO:0051301//cell division	gi|469488892|gb|AGH38265.1|/0.0e+00/Chromosome partition protein MukB [Bibersteinia trehalosi USDA-ARS-USMARC-192]
BGI_novel_N078	HAPS_RS00405	HAPS_RS00405	K06173|1|5.9e-123|445.3|apa:APP7_0961|tRNA pseudouridine38-40 synthase [EC:5.4.99.12]	-	GO:0009982//pseudouridine synthase activity;GO:0003723//RNA binding	GO:0031119//tRNA pseudouridine synthesis	gi|849032521|ref|WP_047976685.1|/7.1e-123/tRNA pseudouridine(38-40) synthase [[Actinobacillus] muris]
BGI_novel_N046	HAPS_RS06345	HAPS_RS06345	K03527|1|1.8e-150|537.0|pmul:DR93_698|4-hydroxy-3-methylbut-2-en-1-yl diphosphate reductase [EC:1.17.7.4]	-	GO:0051745//4-hydroxy-3-methylbut-2-en-1-yl diphosphate reductase activity;GO:0046872//metal ion binding;GO:0051538//3 iron, 4 sulfur cluster binding	GO:0050992//dimethylallyl diphosphate biosynthetic process;GO:0016114//terpenoid biosynthetic process;GO:0019288//isopentenyl diphosphate biosynthetic process, methylerythritol 4-phosphate pathway;GO:0055114//oxidation-reduction process	gi|492057630|ref|WP_005735863.1|/1.1e-149/4-hydroxy-3-methylbut-2-enyl diphosphate reductase [Pasteurella multocida]
BGI_novel_N247	HAPS_RS01135	HAPS_RS01135	K03070|1|0.0e+00|1557.0|ass:ASU1_05670|preprotein translocase subunit SecA	GO:0005737//cytoplasm;GO:0005886//plasma membrane	GO:0046872//metal ion binding;GO:0005524//ATP binding	GO:0017038//protein import;GO:0065002//intracellular protein transmembrane transport;GO:0006605//protein targeting	gi|849030617|ref|WP_047975903.1|/0.0e+00/preprotein translocase subunit SecA [[Actinobacillus] muris]
BGI_novel_N129	HAPS_RS03305	HAPS_RS03305	K00632|1|1.2e-189|667.5|apl:APL_0887|acetyl-CoA acyltransferase [EC:2.3.1.16]	-	GO:0016747//transferase activity, transferring acyl groups other than amino-acyl groups	GO:0008152//metabolic process	gi|498484931|ref|WP_010786694.1|/7.4e-242/acetyl-CoA acetyltransferase [[Haemophilus] parasuis]
BGI_novel_N016	HAPS_RS03210	HAPS_RS03210	K01902|1|8.5e-163|577.8|hap:HAPS_0657|succinyl-CoA synthetase alpha subunit [EC:6.2.1.5]	-	GO:0005524//ATP binding;GO:0004775//succinate-CoA ligase (ADP-forming) activity;GO:0048037//cofactor binding	GO:0008152//metabolic process	gi|644625046|ref|WP_025342548.1|/1.0e-146/succinate--CoA ligase subunit alpha [Mannheimia varigena]
BGI_novel_N256	HAPS_RS07725	HAPS_RS07725	K03046|1|0.0e+00|2492.6|hin:HI0514|DNA-directed RNA polymerase subunit beta' [EC:2.7.7.6]	-	GO:0003899//DNA-directed 5'-3' RNA polymerase activity;GO:0003677//DNA binding	GO:0006351//transcription, DNA-templated	gi|849030419|ref|WP_047975816.1|/0.0e+00/DNA-directed RNA polymerase subunit beta' [[Actinobacillus] muris]
BGI_novel_N161	HAPS_RS00700	HAPS_RS00700	K09136|1|1.4e-134|483.8|hap:HAPS_0139|ribosomal protein S12 methylthiotransferase accessory factor	-	-	-	gi|219690614|gb|ACL31837.1|/1.1e-133/hypothetical protein HAPS_0139 [Haemophilus parasuis SH0165]
BGI_novel_N055	HAPS_RS11205	HAPS_RS11205	K06236|1|4.1e-292|1009.6|hpaz:K756_03395|collagen, type I, alpha;K16628|4|1.1e-159|569.7|alm:AO498_16735|collagen, type VII, alpha	GO:0016021//integral component of membrane;GO:0019867//outer membrane	-	GO:0009405//pathogenesis	gi|326324002|gb|ADZ54066.1|/0.0e+00/virulence-associated trimeric autotransporter [Haemophilus parasuis SH0165]
shap1899.1	HAPS_RS02305	HAPS_RS02305	K02238|1|0.0e+00|1538.1|hap:HAPS_0467|competence protein ComEC	-	-	-	gi|219690912|gb|ACL32135.1|/0.0e+00/recombination protein 2 / DNA internalization-related competence protein ComEC/Rec2 / predicted membrane metal-binding protein [Haemophilus parasuis SH0165]
BGI_novel_N012	HAPS_RS00295	HAPS_RS00295	K04044|1|4.3e-272|941.8|asi:ASU2_02005|molecular chaperone HscA	-	GO:0016887//ATPase activity;GO:0005524//ATP binding;GO:0051082//unfolded protein binding	GO:0006457//protein folding;GO:0016226//iron-sulfur cluster assembly	gi|491994795|ref|WP_005711413.1|/8.7e-304/molecular chaperone HscA [[Haemophilus] parasuis]
BGI_novel_N067	HAPS_RS07490	HAPS_RS07490	K00140|1|6.4e-259|897.9|mve:X875_19390|malonate-semialdehyde dehydrogenase (acetylating) / methylmalonate-semialdehyde dehydrogenase [EC:1.2.1.18 1.2.1.27]	-	GO:0004491//methylmalonate-semialdehyde dehydrogenase (acylating) activity	GO:0055114//oxidation-reduction process	gi|498484617|ref|WP_010786401.1|/1.9e-289/methylmalonate-semialdehyde dehydrogenase (acylating) [[Haemophilus] parasuis]
BGI_novel_N056	HAPS_RS08460	HAPS_RS08460	K00943|1|4.9e-112|408.7|hap:HAPS_1742|dTMP kinase [EC:2.7.4.9]	-	GO:0005524//ATP binding;GO:0004798//thymidylate kinase activity	GO:0006233//dTDP biosynthetic process;GO:0046939//nucleotide phosphorylation;GO:0006235//dTTP biosynthetic process	gi|506420181|ref|WP_015939900.1|/3.8e-111/thymidylate kinase [[Haemophilus] parasuis]
BGI_novel_N281	HAPS_RS00685	HAPS_RS00685	K09903|1|1.2e-119|434.1|btrh:F543_11600|uridylate kinase [EC:2.7.4.22]	GO:0005737//cytoplasm	GO:0005524//ATP binding;GO:0033862//UMP kinase activity	GO:0046939//nucleotide phosphorylation;GO:0044210//'de novo' CTP biosynthetic process	gi|491994172|ref|WP_005711225.1|/1.8e-128/UMP kinase [[Haemophilus] parasuis]
BGI_novel_N042	HAPS_RS03275	HAPS_RS03275	K01002|1|5.5e-178|629.4|pha:PSHAa2774|phosphoglycerol transferase [EC:2.7.8.20];K01138|2|1.5e-21|109.8|gfo:GFO_0833|uncharacterized sulfatase [EC:3.1.6.-]	GO:0016021//integral component of membrane	GO:0008484//sulfuric ester hydrolase activity;GO:0046872//metal ion binding	GO:0008152//metabolic process	gi|737521366|ref|WP_035495840.1|/0.0e+00/hypothetical protein [[Haemophilus] parasuis]
BGI_novel_N197	HAPS_RS10990	HAPS_RS10990	K06192|1|1.2e-74|286.6|pau:PA14_62020|paraquat-inducible protein B	-	-	-	gi|219692469|gb|ACL33692.1|/0.0e+00/paraquat-inducible protein B [Haemophilus parasuis SH0165]
BGI_novel_N131	HAPS_RS05835	HAPS_RS05835	K03841|1|9.4e-190|667.5|hap:HAPS_1200|fructose-1,6-bisphosphatase I [EC:3.1.3.11]	GO:0005737//cytoplasm	GO:0042132//fructose 1,6-bisphosphate 1-phosphatase activity;GO:0000287//magnesium ion binding	GO:0006094//gluconeogenesis;GO:0016311//dephosphorylation	gi|506419947|ref|WP_015939666.1|/7.3e-189/fructose-bisphosphatase [[Haemophilus] parasuis]
BGI_novel_N244	HAPS_RS11225	HAPS_RS11225	K06236|1|3.9e-93|348.2|hpaz:K756_03395|collagen, type I, alpha	-	-	-	gi|326324004|gb|ADZ54068.1|/0.0e+00/virulence-associated trimeric autotransporter [Haemophilus parasuis SH0165]
BGI_novel_N079	HAPS_RS07045	HAPS_RS07045	K07260|1|3.6e-07|60.5|len:LEP3755_13060|D-alanyl-D-alanine carboxypeptidase [EC:3.4.16.4]	-	GO:0004180//carboxypeptidase activity	GO:0006508//proteolysis	gi|506420060|ref|WP_015939779.1|/1.3e-133/peptidase M15 [[Haemophilus] parasuis]
BGI_novel_N081	HAPS_RS04935	HAPS_RS04935	K03722|1|0.0e+00|1112.8|btre:F542_7590|ATP-dependent DNA helicase DinG [EC:3.6.4.12]	-	GO:0003677//DNA binding;GO:0004003//ATP-dependent DNA helicase activity;GO:0005524//ATP binding	GO:0032508//DNA duplex unwinding;GO:0006139//nucleobase-containing compound metabolic process	gi|849034420|ref|WP_047977538.1|/0.0e+00/ATP-dependent helicase [[Actinobacillus] muris]
BGI_novel_N162	HAPS_RS00775	HAPS_RS00775	K06212|1|1.5e-129|467.2|btre:F542_16030|formate transporter	GO:0016021//integral component of membrane	GO:0015499//formate transmembrane transporter activity	GO:0015724//formate transport	gi|501705417|ref|WP_012621581.1|/1.3e-154/formate transporter FocA [[Haemophilus] parasuis]
BGI_novel_N239	HAPS_RS07725	HAPS_RS07725	K03046|1|0.0e+00|2492.6|hin:HI0514|DNA-directed RNA polymerase subunit beta' [EC:2.7.7.6]	-	GO:0003899//DNA-directed 5'-3' RNA polymerase activity;GO:0003677//DNA binding	GO:0006351//transcription, DNA-templated	gi|849030419|ref|WP_047975816.1|/0.0e+00/DNA-directed RNA polymerase subunit beta' [[Actinobacillus] muris]
BGI_novel_N009	HAPS_RS07815	HAPS_RS07815	K02878|1|8.0e-71|271.2|mhae:F382_08605|large subunit ribosomal protein L16	GO:0005840//ribosome	GO:0003735//structural constituent of ribosome;GO:0019843//rRNA binding;GO:0000049//tRNA binding	GO:0006412//translation	gi|493291664|ref|WP_006249357.1|/6.2e-70/MULTISPECIES: 50S ribosomal protein L16 [Pasteurellaceae]
BGI_novel_N215	HAPS_RS06705	HAPS_RS06705	K00383|1|4.6e-232|808.5|pul:NT08PM_2231|glutathione reductase (NADPH) [EC:1.8.1.7]	GO:0005623//cell	GO:0050660//flavin adenine dinucleotide binding;GO:0050661//NADP binding;GO:0004362//glutathione-disulfide reductase activity	GO:0098869//cellular oxidant detoxification;GO:0045454//cell redox homeostasis;GO:0006749//glutathione metabolic process;GO:0055114//oxidation-reduction process	gi|652522835|ref|WP_026916966.1|/2.8e-260/glutathione-disulfide reductase [[Haemophilus] parasuis]
BGI_novel_N034	HAPS_RS04155	HAPS_RS04155	K02523|1|1.4e-177|627.1|hap:HAPS_0851|octaprenyl-diphosphate synthase [EC:2.5.1.90]	-	GO:0016740//transferase activity	GO:0008299//isoprenoid biosynthetic process	gi|501707319|ref|WP_012621952.1|/1.1e-176/octaprenyl-diphosphate synthase [[Haemophilus] parasuis]
BGI_novel_N169	HAPS_RS08540	HAPS_RS08540	K06980|1|5.8e-167|591.7|hpas:JL26_10270|tRNA-modifying protein YgfZ	GO:0005737//cytoplasm	GO:0005542//folic acid binding	GO:0008033//tRNA processing	gi|219692049|gb|ACL33272.1|/4.5e-166/possible GCV family glycine cleavage complex aminomethyltransferase [Haemophilus parasuis SH0165]
BGI_novel_N266	HAPS_RS02525	HAPS_RS02525	K02427|1|4.2e-103|379.0|hdu:HD_1501|23S rRNA (uridine2552-2'-O)-methyltransferase [EC:2.1.1.166]	GO:0005737//cytoplasm	GO:0008650//rRNA (uridine-2'-O-)-methyltransferase activity;GO:0003723//RNA binding	GO:0031167//rRNA methylation	gi|498485111|ref|WP_010786866.1|/2.4e-113/ribosomal RNA large subunit methyltransferase E [[Haemophilus] parasuis]
BGI_novel_N056	HAPS_RS05615	HAPS_RS05615	-	-	-	-	gi|219691543|gb|ACL32766.1|/2.9e-99/phage related protein [Haemophilus parasuis SH0165]
BGI_novel_N163	HAPS_RS08255	HAPS_RS08255	K02026|1|1.4e-146|523.9|hpaz:K756_11450|multiple sugar transport system permease protein	-	-	-	gi|521293279|ref|WP_020457547.1|/1.1e-145/ABC transporter permease [[Haemophilus] parasuis]
BGI_novel_N290	HAPS_RS02405	HAPS_RS02405	K15270|1|3.0e-62|243.8|rec:RHECIAT_CH0001663|S-adenosylmethionine uptake transporter	GO:0016021//integral component of membrane	-	-	gi|501705671|ref|WP_012621753.1|/7.0e-167/membrane protein [[Haemophilus] parasuis]
BGI_novel_N016	HAPS_RS05070	HAPS_RS05070	K01807|1|2.0e-116|423.3|hap:HAPS_1044|ribose 5-phosphate isomerase A [EC:5.3.1.6]	-	GO:0004751//ribose-5-phosphate isomerase activity	GO:0009052//pentose-phosphate shunt, non-oxidative branch	gi|506419872|ref|WP_015939591.1|/1.6e-115/ribose-5-phosphate isomerase [[Haemophilus] parasuis]
BGI_novel_N042	HAPS_RS05465	HAPS_RS05465	K04016|1|2.0e-289|999.6|btrh:F543_5640|cytochrome c-type biogenesis protein NrfE	GO:0016021//integral component of membrane	GO:0020037//heme binding;GO:0015232//heme transporter activity	GO:0017004//cytochrome complex assembly;GO:0015886//heme transport	gi|506419912|ref|WP_015939631.1|/0.0e+00/c-type cytochrome biogenesis protein CcmF [[Haemophilus] parasuis]
BGI_novel_N196	HAPS_RS04450	HAPS_RS04450	K01870|1|0.0e+00|1735.7|ass:ASU1_07040|isoleucyl-tRNA synthetase [EC:6.1.1.5]	GO:0005737//cytoplasm	GO:0004822//isoleucine-tRNA ligase activity;GO:0002161//aminoacyl-tRNA editing activity;GO:0008270//zinc ion binding;GO:0005524//ATP binding	GO:0006428//isoleucyl-tRNA aminoacylation;GO:0006450//regulation of translational fidelity	gi|740728258|ref|WP_038513544.1|/0.0e+00/isoleucine--tRNA ligase [[Haemophilus] parasuis]
BGI_novel_N219	HAPS_RS07630	HAPS_RS07630	K02015|1|1.4e-142|510.8|btre:F542_18460|iron complex transport system permease protein	GO:0016021//integral component of membrane;GO:0005886//plasma membrane	GO:0005215//transporter activity	GO:0006810//transport	gi|506420117|ref|WP_015939836.1|/7.9e-180/iron ABC transporter [[Haemophilus] parasuis]
BGI_novel_N285	HAPS_RS03770	HAPS_RS03770	K06919|1|0.0e+00|1476.8|hap:HAPS_0775|putative DNA primase/helicase	-	-	-	gi|501707144|ref|WP_012621904.1|/0.0e+00/hypothetical protein [[Haemophilus] parasuis]
BGI_novel_N103	HAPS_RS01440	HAPS_RS01440	K00700|1|0.0e+00|1278.1|btra:F544_12670|1,4-alpha-glucan branching enzyme [EC:2.4.1.18]	-	GO:0004553//hydrolase activity, hydrolyzing O-glycosyl compounds;GO:0043169//cation binding;GO:0003844//1,4-alpha-glucan branching enzyme activity	GO:0005978//glycogen biosynthetic process	gi|849034678|ref|WP_047977636.1|/0.0e+00/glycogen-branching enzyme [[Actinobacillus] muris]
BGI_novel_N229	HAPS_RS03315	HAPS_RS03315	K18929|1|5.1e-250|868.2|hsm:HSM_1121|L-lactate dehydrogenase complex protein LldF	-	GO:0051536//iron-sulfur cluster binding	GO:0019516//lactate oxidation	gi|849031359|ref|WP_047976201.1|/1.0e-252/amino acid dehydrogenase [[Actinobacillus] muris]
BGI_novel_N285	HAPS_RS06430	HAPS_RS06430	-	-	GO:0005524//ATP binding;GO:0016787//hydrolase activity;GO:0003677//DNA binding	-	gi|506420007|ref|WP_015939726.1|/0.0e+00/type III restriction protein res subunit [[Haemophilus] parasuis]
BGI_novel_N168	HAPS_RS03905	HAPS_RS03905	K01892|1|4.1e-246|855.1|hpaz:K756_02615|histidyl-tRNA synthetase [EC:6.1.1.21]	-	-	-	gi|514061425|ref|WP_016527736.1|/3.2e-245/histidine--tRNA ligase [[Haemophilus] parasuis]
BGI_novel_N055	HAPS_RS08540	HAPS_RS08540	K06980|1|5.8e-167|591.7|hpas:JL26_10270|tRNA-modifying protein YgfZ	GO:0005737//cytoplasm	GO:0005542//folic acid binding	GO:0008033//tRNA processing	gi|219692049|gb|ACL33272.1|/4.5e-166/possible GCV family glycine cleavage complex aminomethyltransferase [Haemophilus parasuis SH0165]
BGI_novel_N133	HAPS_RS01885	HAPS_RS01885	K03601|1|8.6e-175|618.2|mvg:X874_12080|exodeoxyribonuclease VII large subunit [EC:3.1.11.6]	GO:0005737//cytoplasm;GO:0009318//exodeoxyribonuclease VII complex	GO:0003676//nucleic acid binding;GO:0008855//exodeoxyribonuclease VII activity	GO:0090305//nucleic acid phosphodiester bond hydrolysis;GO:0006308//DNA catabolic process	gi|498485016|ref|WP_010786775.1|/3.9e-246/exodeoxyribonuclease VII large subunit [[Haemophilus] parasuis]
BGI_novel_N072	HAPS_RS10090	HAPS_RS10090	K03723|1|0.0e+00|1922.9|mvr:X781_4670|transcription-repair coupling factor (superfamily II helicase) [EC:3.6.4.-]	GO:0005737//cytoplasm	GO:0003684//damaged DNA binding;GO:0005524//ATP binding;GO:0004386//helicase activity	GO:0006355//regulation of transcription, DNA-templated;GO:0000716//transcription-coupled nucleotide-excision repair, DNA damage recognition	gi|748133820|ref|WP_039709263.1|/0.0e+00/transcription-repair coupling factor [Actinobacillus pleuropneumoniae]
BGI_novel_N208	HAPS_RS04935	HAPS_RS04935	K03722|1|0.0e+00|1112.8|btre:F542_7590|ATP-dependent DNA helicase DinG [EC:3.6.4.12]	-	GO:0003677//DNA binding;GO:0004003//ATP-dependent DNA helicase activity;GO:0005524//ATP binding	GO:0032508//DNA duplex unwinding;GO:0006139//nucleobase-containing compound metabolic process	gi|849034420|ref|WP_047977538.1|/0.0e+00/ATP-dependent helicase [[Actinobacillus] muris]
BGI_novel_N102	HAPS_RS02190	HAPS_RS02190	K10541|1|1.4e-169|600.5|hpr:PARA_11150|methyl-galactoside transport system permease protein	GO:0016021//integral component of membrane;GO:0005886//plasma membrane	GO:0005215//transporter activity	GO:0008643//carbohydrate transport	gi|501705651|ref|WP_012621733.1|/1.3e-182/beta-methylgalactoside transporter [[Haemophilus] parasuis]
BGI_novel_N238	HAPS_RS06355	HAPS_RS06355	K03575|1|2.8e-222|775.8|hpaz:K756_00120|A/G-specific adenine glycosylase [EC:3.2.2.-]	-	-	-	gi|491994011|ref|WP_005711082.1|/2.2e-221/A/G-specific adenine glycosylase [[Haemophilus] parasuis]
BGI_novel_N151	HAPS_RS07570	HAPS_RS07570	K01879|1|0.0e+00|1218.0|apj:APJL_1839|glycyl-tRNA synthetase beta chain [EC:6.1.1.14]	GO:0005829//cytosol	GO:0005524//ATP binding;GO:0004814//arginine-tRNA ligase activity;GO:0004820//glycine-tRNA ligase activity	GO:0006420//arginyl-tRNA aminoacylation;GO:0006426//glycyl-tRNA aminoacylation	gi|501220377|ref|WP_012263395.1|/0.0e+00/glycine--tRNA ligase subunit beta [Actinobacillus pleuropneumoniae]
BGI_novel_N022	HAPS_RS10205	HAPS_RS10205	K00265|1|0.0e+00|2230.7|kki:KKKWG1_1168|glutamate synthase (NADPH/NADH) large chain [EC:1.4.1.13 1.4.1.14]	-	GO:0004355//glutamate synthase (NADPH) activity	GO:0006537//glutamate biosynthetic process;GO:0055114//oxidation-reduction process	gi|523675218|emb|CDF97805.1|/0.0e+00/Putative Glutamate synthase subunit alpha [Avibacterium paragallinarum JF4211]
BGI_novel_N099	HAPS_RS00345	HAPS_RS00345	K00426|1|1.8e-221|773.1|hap:HAPS_0068|cytochrome d ubiquinol oxidase subunit II [EC:1.10.3.14]	GO:0016021//integral component of membrane	GO:0016491//oxidoreductase activity	GO:0055114//oxidation-reduction process	gi|498484086|ref|WP_010785889.1|/1.4e-220/cytochrome d ubiquinol oxidase subunit II [[Haemophilus] parasuis]
BGI_novel_N202	HAPS_RS09345	HAPS_RS09345	K03498|1|4.5e-241|838.6|mvi:X808_590|trk system potassium uptake protein	GO:0005886//plasma membrane;GO:0016021//integral component of membrane	GO:0022820//potassium ion symporter activity	GO:0071805//potassium ion transmembrane transport	gi|753847569|ref|WP_041603186.1|/2.5e-286/potassium transporter [[Haemophilus] parasuis]
shap1149.1	HAPS_RS09615	HAPS_RS09615	K01952|1|0.0e+00|2361.6|asi:ASU2_08980|phosphoribosylformylglycinamidine synthase [EC:6.3.5.3]	GO:0005737//cytoplasm	GO:0046872//metal ion binding;GO:0005524//ATP binding;GO:0004642//phosphoribosylformylglycinamidine synthase activity	GO:0006541//glutamine metabolic process;GO:0006189//'de novo' IMP biosynthetic process	gi|491787192|ref|WP_005599136.1|/0.0e+00/phosphoribosylformylglycinamidine synthase [Actinobacillus pleuropneumoniae]
BGI_novel_N086	HAPS_RS08010	HAPS_RS08010	K03578|1|0.0e+00|2234.9|mvr:X781_15260|ATP-dependent helicase HrpA [EC:3.6.4.13]	-	GO:0003676//nucleic acid binding;GO:0005524//ATP binding;GO:0004004//ATP-dependent RNA helicase activity	-	gi|492369827|ref|WP_005823152.1|/0.0e+00/ATP-dependent helicase [Actinobacillus minor]
BGI_novel_N172	HAPS_RS04920	HAPS_RS04920	K01338|1|0.0e+00|1387.5|bto:WQG_11720|ATP-dependent Lon protease [EC:3.4.21.53]	GO:0005737//cytoplasm	GO:0004252//serine-type endopeptidase activity;GO:0043565//sequence-specific DNA binding;GO:0005524//ATP binding;GO:0004176//ATP-dependent peptidase activity	GO:0033554//cellular response to stress;GO:0006515//misfolded or incompletely synthesized protein catabolic process	gi|849033874|ref|WP_047977303.1|/0.0e+00/endopeptidase La [[Actinobacillus] muris]
BGI_novel_N145	HAPS_RS00090	HAPS_RS00090	K00631|1|0.0e+00|1593.9|hap:HAPS_0018|glycerol-3-phosphate O-acyltransferase [EC:2.3.1.15]	GO:0005886//plasma membrane	GO:0004366//glycerol-3-phosphate O-acyltransferase activity	GO:0016024//CDP-diacylglycerol biosynthetic process	gi|501705015|ref|WP_012621501.1|/0.0e+00/glycerol-3-phosphate 1-O-acyltransferase [[Haemophilus] parasuis]
BGI_novel_N165	HAPS_RS06150	HAPS_RS06150	K11749|1|1.0e-215|754.2|hpas:JL26_11040|regulator of sigma E protease [EC:3.4.24.-]	GO:0016021//integral component of membrane;GO:0005886//plasma membrane	GO:0046872//metal ion binding;GO:0004222//metalloendopeptidase activity	GO:0006508//proteolysis	gi|506419974|ref|WP_015939693.1|/1.0e-246/RIP metalloprotease RseP [[Haemophilus] parasuis]
BGI_novel_N114	HAPS_RS03170	HAPS_RS03170	K02834|1|2.8e-62|242.7|hap:HAPS_0646|ribosome-binding factor A	GO:0005737//cytoplasm	-	GO:0006364//rRNA processing	gi|501705844|ref|WP_012621846.1|/2.2e-61/ribosome-binding factor A [[Haemophilus] parasuis]
BGI_novel_N125	HAPS_RS02520	hflB	K03798|1|0.0e+00|1270.8|hap:HAPS_0510|cell division protease FtsH [EC:3.4.24.-]	GO:0005886//plasma membrane;GO:0016021//integral component of membrane	GO:0016887//ATPase activity;GO:0004222//metalloendopeptidase activity;GO:0005524//ATP binding;GO:0008270//zinc ion binding	GO:0030163//protein catabolic process;GO:0006508//proteolysis;GO:0051301//cell division	gi|501705685|ref|WP_012621767.1|/0.0e+00/ATP-dependent metalloprotease [[Haemophilus] parasuis]
BGI_novel_N165	HAPS_RS11180	HAPS_RS11180	K06236|1|3.5e-103|382.1|hpaz:K756_03395|collagen, type I, alpha	-	-	-	gi|326323999|gb|ADZ54063.1|/0.0e+00/virulence-associated trimeric autotransporter [Haemophilus parasuis SH0165]
BGI_novel_N074	HAPS_RS09635	HAPS_RS09635	K01873|1|0.0e+00|1931.4|hpas:JL26_08560|valyl-tRNA synthetase [EC:6.1.1.9]	-	-	-	gi|753847573|ref|WP_041603190.1|/0.0e+00/valine--tRNA ligase [[Haemophilus] parasuis]
BGI_novel_N091	HAPS_RS03300	HAPS_RS03300	K01782|1|0.0e+00|1076.6|btrh:F543_14060|3-hydroxyacyl-CoA dehydrogenase / enoyl-CoA hydratase / 3-hydroxybutyryl-CoA epimerase [EC:1.1.1.35 4.2.1.17 5.1.2.3]	-	GO:0003857//3-hydroxyacyl-CoA dehydrogenase activity;GO:0016853//isomerase activity;GO:0016829//lyase activity	GO:0006635//fatty acid beta-oxidation	gi|498484932|ref|WP_010786695.1|/0.0e+00/fatty-acid oxidation protein subunit alpha [[Haemophilus] parasuis]
BGI_novel_N202	HAPS_RS07355	HAPS_RS07355	K00057|1|2.0e-163|580.1|btre:F542_16930|glycerol-3-phosphate dehydrogenase (NAD(P)+) [EC:1.1.1.94]	GO:0009331//glycerol-3-phosphate dehydrogenase complex	GO:0036439;GO:0051287//NAD binding;GO:0047952//glycerol-3-phosphate dehydrogenase [NAD(P)+] activity;GO:0004367//glycerol-3-phosphate dehydrogenase [NAD+] activity	GO:0046167//glycerol-3-phosphate biosynthetic process;GO:0005975//carbohydrate metabolic process;GO:0008654//phospholipid biosynthetic process;GO:0046168//glycerol-3-phosphate catabolic process;GO:0006650//glycerophospholipid metabolic process;GO:0055114//oxidation-reduction process	gi|755012378|ref|WP_042365702.1|/1.5e-162/glycerol-3-phosphate dehydrogenase [Bibersteinia trehalosi]
shap1262.1	HAPS_RS04855	HAPS_RS04855	K15582|1|7.4e-149|531.6|bto:WQG_14940|oligopeptide transport system permease protein	GO:0016021//integral component of membrane;GO:0005886//plasma membrane	-	GO:0006810//transport	gi|544683151|ref|WP_021115121.1|/2.9e-168/binding--dependent transport system inner membrane component family protein [[Haemophilus] parasuis]
BGI_novel_N291	HAPS_RS01105	HAPS_RS01105	K07278|1|4.5e-240|835.5|btra:F544_10830|translocation and assembly module TamA	GO:0016021//integral component of membrane;GO:0009279//cell outer membrane	-	-	gi|501705455|ref|WP_012621618.1|/0.0e+00/membrane protein [[Haemophilus] parasuis]
BGI_novel_N204	HAPS_RS09195	carB	K01955|1|0.0e+00|1975.3|btra:F544_19380|carbamoyl-phosphate synthase large subunit [EC:6.3.5.5]	-	GO:0004088//carbamoyl-phosphate synthase (glutamine-hydrolyzing) activity;GO:0046872//metal ion binding;GO:0005524//ATP binding	GO:0006526//arginine biosynthetic process;GO:0044205//'de novo' UMP biosynthetic process	gi|644212143|ref|WP_025289840.1|/0.0e+00/carbamoyl phosphate synthase large subunit [Bibersteinia trehalosi]
BGI_novel_N106	HAPS_RS06265	HAPS_RS06265	K01012|1|2.4e-169|599.7|apl:APL_0117|biotin synthase [EC:2.8.1.6]	-	GO:0004076//biotin synthase activity;GO:0005506//iron ion binding;GO:0051537//2 iron, 2 sulfur cluster binding;GO:0051539//4 iron, 4 sulfur cluster binding	GO:0009102//biotin biosynthetic process	gi|491794766|ref|WP_005603309.1|/1.9e-168/biotin synthase [Actinobacillus pleuropneumoniae]
BGI_novel_N194	HAPS_RS11210	HAPS_RS11210	K06236|1|6.4e-217|759.6|hpaz:K756_03395|collagen, type I, alpha;K19721|5|1.0e-57|230.7|csy:CENSYa_0352|collagen, type V/XI/XXIV/XXVII, alpha	-	-	-	gi|326324003|gb|ADZ54067.1|/0.0e+00/virulence-associated trimeric autotransporter [Haemophilus parasuis SH0165]
BGI_novel_N001	HAPS_RS03300	HAPS_RS03300	K01782|1|0.0e+00|1076.6|btrh:F543_14060|3-hydroxyacyl-CoA dehydrogenase / enoyl-CoA hydratase / 3-hydroxybutyryl-CoA epimerase [EC:1.1.1.35 4.2.1.17 5.1.2.3]	-	GO:0003857//3-hydroxyacyl-CoA dehydrogenase activity;GO:0016853//isomerase activity;GO:0016829//lyase activity	GO:0006635//fatty acid beta-oxidation	gi|498484932|ref|WP_010786695.1|/0.0e+00/fatty-acid oxidation protein subunit alpha [[Haemophilus] parasuis]
BGI_novel_N228	HAPS_RS03165	HAPS_RS03165	K03177|1|1.3e-137|494.2|apa:APP7_0682|tRNA pseudouridine55 synthase [EC:5.4.99.25]	-	GO:0009982//pseudouridine synthase activity;GO:0003723//RNA binding	GO:0031119//tRNA pseudouridine synthesis	gi|501705841|ref|WP_012621845.1|/2.2e-168/tRNA pseudouridine(55) synthase [[Haemophilus] parasuis]
BGI_novel_N290	HAPS_RS10205	HAPS_RS10205	K00265|1|0.0e+00|2230.7|kki:KKKWG1_1168|glutamate synthase (NADPH/NADH) large chain [EC:1.4.1.13 1.4.1.14]	-	GO:0004355//glutamate synthase (NADPH) activity	GO:0006537//glutamate biosynthetic process;GO:0055114//oxidation-reduction process	gi|523675218|emb|CDF97805.1|/0.0e+00/Putative Glutamate synthase subunit alpha [Avibacterium paragallinarum JF4211]
BGI_novel_N208	HAPS_RS06655	ubiB	K03688|1|2.8e-260|902.5|apl:APL_1984|ubiquinone biosynthesis protein	GO:0016021//integral component of membrane;GO:0005886//plasma membrane	GO:0004672//protein kinase activity;GO:0016491//oxidoreductase activity;GO:0005524//ATP binding	GO:0006468//protein phosphorylation;GO:0055114//oxidation-reduction process;GO:0010795//regulation of ubiquinone biosynthetic process	gi|506420034|ref|WP_015939753.1|/0.0e+00/ubiquinone biosynthesis protein UbiB [[Haemophilus] parasuis]
BGI_novel_N135	HAPS_RS09160	HAPS_RS09160	K03182|1|2.4e-271|939.1|mve:X875_3730|4-hydroxy-3-polyprenylbenzoate decarboxylase [EC:4.1.1.98]	GO:0005886//plasma membrane	GO:0046872//metal ion binding;GO:0016491//oxidoreductase activity;GO:0008694//3-octaprenyl-4-hydroxybenzoate carboxy-lyase activity;GO:0010181//FMN binding	GO:0006744//ubiquinone biosynthetic process;GO:0055114//oxidation-reduction process	gi|644623488|ref|WP_025342212.1|/1.9e-270/3-octaprenyl-4-hydroxybenzoate carboxy-lyase [Mannheimia varigena]
BGI_novel_N266	HAPS_RS10250	HAPS_RS10250	K00826|1|1.5e-198|696.8|hap:HAPS_2111|branched-chain amino acid aminotransferase [EC:2.6.1.42]	-	GO:0052654//L-leucine transaminase activity;GO:0052655//L-valine transaminase activity;GO:0052656//L-isoleucine transaminase activity	GO:0009097//isoleucine biosynthetic process;GO:0009099//valine biosynthetic process;GO:0009098//leucine biosynthetic process	gi|493769944|ref|WP_006718485.1|/1.5e-178/branched chain amino acid aminotransferase [Aggregatibacter segnis]
shap1149.1	HAPS_RS10145	HAPS_RS10145	K02778|1|9.8e-260|900.6|aat:D11S_1163|PTS system, glucose-specific IIB component [EC:2.7.1.199];K02779|1|9.8e-260|900.6|aat:D11S_1163|PTS system, glucose-specific IIC component	GO:0005886//plasma membrane;GO:0016021//integral component of membrane	GO:0016301//kinase activity;GO:0008982//protein-N(PI)-phosphohistidine-sugar phosphotransferase activity	GO:0034219//carbohydrate transmembrane transport;GO:0016310//phosphorylation;GO:0009401//phosphoenolpyruvate-dependent sugar phosphotransferase system	gi|504204473|ref|WP_014391575.1|/3.4e-283/PTS glucose transporter subunit IIBC [Pasteurella multocida]
BGI_novel_N111	HAPS_RS04290	HAPS_RS04290	-	-	-	-	gi|219691288|gb|ACL32511.1|/1.5e-98/Mu-like phage gp27 [Haemophilus parasuis SH0165]
BGI_novel_N088	HAPS_RS06860	HAPS_RS06860	K02337|1|0.0e+00|2003.0|mham:J450_02940|DNA polymerase III subunit alpha [EC:2.7.7.7]	GO:0005737//cytoplasm	GO:0003887//DNA-directed DNA polymerase activity;GO:0003677//DNA binding;GO:0008408//3'-5' exonuclease activity	GO:0006260//DNA replication;GO:0090305//nucleic acid phosphodiester bond hydrolysis;GO:0071897//DNA biosynthetic process	gi|849032933|ref|WP_047976865.1|/0.0e+00/DNA polymerase III subunit alpha [[Actinobacillus] muris]
BGI_novel_N022	HAPS_RS08025	HAPS_RS08025	K04087|1|2.1e-18|98.2|fno:Fnod_0703|membrane protease subunit HflC [EC:3.4.-.-]	GO:0016021//integral component of membrane	GO:0008233//peptidase activity	GO:0006508//proteolysis	gi|491996387|ref|WP_005712838.1|/1.2e-161/paraslipin [[Haemophilus] parasuis]
BGI_novel_N087	HAPS_RS02665	HAPS_RS02665	-	-	GO:0004519//endonuclease activity;GO:0003677//DNA binding	GO:0090305//nucleic acid phosphodiester bond hydrolysis;GO:0019069//viral capsid assembly	gi|501705697|ref|WP_012621779.1|/7.5e-118/terminase [[Haemophilus] parasuis]
BGI_novel_N119	HAPS_RS05225	HAPS_RS05225	K01243|1|7.7e-12|76.6|amaa:amad1_20345|adenosylhomocysteine nucleosidase [EC:3.2.2.9]	-	GO:0004803//transposase activity;GO:0003677//DNA binding	GO:0006313//transposition, DNA-mediated	gi|506419891|ref|WP_015939610.1|/1.4e-209/transposase [[Haemophilus] parasuis]
BGI_novel_N156	HAPS_RS03165	HAPS_RS03165	K03177|1|1.3e-137|494.2|apa:APP7_0682|tRNA pseudouridine55 synthase [EC:5.4.99.25]	-	GO:0009982//pseudouridine synthase activity;GO:0003723//RNA binding	GO:0031119//tRNA pseudouridine synthesis	gi|501705841|ref|WP_012621845.1|/2.2e-168/tRNA pseudouridine(55) synthase [[Haemophilus] parasuis]
BGI_novel_N148	HAPS_RS08005	HAPS_RS08005	-	GO:0005887//integral component of plasma membrane	-	-	gi|506420151|ref|WP_015939870.1|/1.5e-72/membrane protein [[Haemophilus] parasuis]
BGI_novel_N182	HAPS_RS04375	HAPS_RS04375	-	-	-	-	gi|501707458|ref|WP_012621995.1|/1.8e-168/tail protein [[Haemophilus] parasuis]
BGI_novel_N255	HAPS_RS00960	HAPS_RS00960	K02796|1|4.8e-155|552.0|hap:HAPS_0191|PTS system, mannose-specific IID component	GO:0016021//integral component of membrane	-	GO:0009401//phosphoenolpyruvate-dependent sugar phosphotransferase system	gi|491998328|ref|WP_005713835.1|/3.7e-154/PTS fructose transporter subunit IID [[Haemophilus] parasuis]
BGI_novel_N238	HAPS_RS03950	HAPS_RS03950	K03799|1|2.5e-151|539.7|hpas:JL26_02065|heat shock protein HtpX [EC:3.4.24.-]	GO:0016021//integral component of membrane;GO:0005886//plasma membrane	GO:0004222//metalloendopeptidase activity;GO:0008270//zinc ion binding	GO:0006508//proteolysis	gi|491998642|ref|WP_005714149.1|/1.9e-150/protease HtpX [[Haemophilus] parasuis]
BGI_novel_N091	HAPS_RS00295	HAPS_RS00295	K04044|1|4.3e-272|941.8|asi:ASU2_02005|molecular chaperone HscA	-	GO:0016887//ATPase activity;GO:0005524//ATP binding;GO:0051082//unfolded protein binding	GO:0006457//protein folding;GO:0016226//iron-sulfur cluster assembly	gi|491994795|ref|WP_005711413.1|/8.7e-304/molecular chaperone HscA [[Haemophilus] parasuis]
BGI_novel_N244	HAPS_RS03505	HAPS_RS03505	K03597|1|1.5e-113|413.7|hap:HAPS_0719|sigma-E factor negative regulatory protein RseA	-	-	-	gi|491993614|ref|WP_005710685.1|/1.2e-112/sigma-E factor negative regulatory protein [[Haemophilus] parasuis]
BGI_novel_N218	HAPS_RS11225	HAPS_RS11225	K06236|1|3.9e-93|348.2|hpaz:K756_03395|collagen, type I, alpha	-	-	-	gi|326324004|gb|ADZ54068.1|/0.0e+00/virulence-associated trimeric autotransporter [Haemophilus parasuis SH0165]
BGI_novel_N054	HAPS_RS08875	HAPS_RS08875	K21023|1|1.1e-52|212.6|pam:PANA_3329|diguanylate cyclase [EC:2.7.7.65];K05825|3|2.2e-18|98.6|aja:AJAP_21515|2-aminoadipate transaminase [EC:2.6.1.-]	-	-	-	gi|672887428|emb|CDI00315.1|/7.0e-136/GntR family transcriptional regulator [Haemophilus parasuis 29755]
BGI_novel_N135	HAPS_RS03165	HAPS_RS03165	K03177|1|1.3e-137|494.2|apa:APP7_0682|tRNA pseudouridine55 synthase [EC:5.4.99.25]	-	GO:0009982//pseudouridine synthase activity;GO:0003723//RNA binding	GO:0031119//tRNA pseudouridine synthesis	gi|501705841|ref|WP_012621845.1|/2.2e-168/tRNA pseudouridine(55) synthase [[Haemophilus] parasuis]
BGI_novel_N133	HAPS_RS08515	HAPS_RS08515	K20306|1|4.9e-33|147.5|bmaz:BM44_4768|trafficking protein particle complex subunit 9	-	-	-	gi|326324005|gb|ADZ54069.1|/1.3e-221/virulence-associated trimeric autotransporter [Haemophilus parasuis SH0165]
BGI_novel_N261	HAPS_RS03055	HAPS_RS03055	-	-	-	GO:0006270//DNA replication initiation	gi|501705709|ref|WP_012621791.1|/2.1e-123/holin [[Haemophilus] parasuis]
BGI_novel_N086	HAPS_RS04990	HAPS_RS04990	K01243|1|7.7e-12|76.6|amaa:amad1_20345|adenosylhomocysteine nucleosidase [EC:3.2.2.9]	-	GO:0004803//transposase activity;GO:0003677//DNA binding	GO:0006313//transposition, DNA-mediated	gi|501707305|ref|WP_012621948.1|/1.4e-209/transposase [[Haemophilus] parasuis]
BGI_novel_N199	HAPS_RS07055	HAPS_RS07055	K02034|1|6.7e-143|511.5|hap:HAPS_1452|peptide/nickel transport system permease protein	GO:0016021//integral component of membrane;GO:0005886//plasma membrane	-	GO:0006810//transport	gi|506420062|ref|WP_015939781.1|/5.2e-142/ABC transporter permease [[Haemophilus] parasuis]
BGI_novel_N169	HAPS_RS06560	HAPS_RS06560	K00549|1|0.0e+00|1511.5|hap:HAPS_1354|5-methyltetrahydropteroyltriglutamate--homocysteine methyltransferase [EC:2.1.1.14]	-	GO:0008270//zinc ion binding;GO:0003871//5-methyltetrahydropteroyltriglutamate-homocysteine S-methyltransferase activity	GO:0009086//methionine biosynthetic process;GO:0032259//methylation	gi|506420023|ref|WP_015939742.1|/0.0e+00/5-methyltetrahydropteroyltriglutamate--homocysteine S-methyltransferase [[Haemophilus] parasuis]
BGI_novel_N229	HAPS_RS07190	HAPS_RS07190	K07112|1|8.0e-77|292.0|msu:MS1143|uncharacterized protein	-	-	-	gi|499513677|ref|WP_011200317.1|/6.2e-76/ABC transporter permease [[Mannheimia] succiniciproducens]
BGI_novel_N196	HAPS_RS08095	HAPS_RS08095	K02560|1|1.2e-186|657.1|hap:HAPS_1668|lauroyl-Kdo2-lipid IVA myristoyltransferase [EC:2.3.1.243]	GO:0009276//Gram-negative-bacterium-type cell wall;GO:0005887//integral component of plasma membrane	GO:0019107//myristoyltransferase activity	GO:0009103//lipopolysaccharide biosynthetic process;GO:0036104//Kdo2-lipid A biosynthetic process	gi|498484730|ref|WP_010786506.1|/9.3e-186/lipid A biosynthesis (KDO)2-(lauroyl)-lipid IVA acyltransferase [[Haemophilus] parasuis]
BGI_novel_N125	HAPS_RS11175	HAPS_RS11175	K06236|1|2.0e-242|844.3|hpaz:K756_03395|collagen, type I, alpha	-	-	-	gi|326323998|gb|ADZ54062.1|/0.0e+00/virulence-associated trimeric autotransporter [Haemophilus parasuis SH0165]
BGI_novel_N190	HAPS_RS10060	HAPS_RS10060	K01778|1|6.0e-142|508.4|asi:ASU2_10235|diaminopimelate epimerase [EC:5.1.1.7]	GO:0005737//cytoplasm	GO:0008837//diaminopimelate epimerase activity	GO:0009089//lysine biosynthetic process via diaminopimelate	gi|505489690|ref|WP_015674336.1|/4.7e-141/diaminopimelate epimerase [Actinobacillus suis]
BGI_novel_N207	HAPS_RS08735	HAPS_RS08735	K02574|1|9.7e-143|511.1|apj:APJL_1459|ferredoxin-type protein NapH	GO:0016021//integral component of membrane	GO:0008940//nitrate reductase activity;GO:0005506//iron ion binding	GO:0055114//oxidation-reduction process	gi|498484832|ref|WP_010786601.1|/3.1e-167/quinol dehydrogenase ferredoxin subunit NapH [[Haemophilus] parasuis]
BGI_novel_N169	HAPS_RS08755	HAPS_RS08755	K02572|1|7.4e-104|381.3|hpas:JL26_10485|ferredoxin-type protein NapF	-	-	-	gi|753847662|ref|WP_041603279.1|/4.0e-104/ferredoxin-type protein NapF [[Haemophilus] parasuis]
BGI_novel_N016	HAPS_RS01400	HAPS_RS01400	K02379|1|3.6e-147|525.8|hpak:JT17_02200|FdhD protein	GO:0005737//cytoplasm	GO:0016783//sulfurtransferase activity;GO:0097163//sulfur carrier activity	GO:0006777//Mo-molybdopterin cofactor biosynthetic process;GO:0006810//transport	gi|753847485|ref|WP_041603102.1|/3.5e-149/formate dehydrogenase accessory protein FdhD [[Haemophilus] parasuis]
BGI_novel_N256	HAPS_RS09345	HAPS_RS09345	K03498|1|4.5e-241|838.6|mvi:X808_590|trk system potassium uptake protein	GO:0005886//plasma membrane;GO:0016021//integral component of membrane	GO:0022820//potassium ion symporter activity	GO:0071805//potassium ion transmembrane transport	gi|753847569|ref|WP_041603186.1|/2.5e-286/potassium transporter [[Haemophilus] parasuis]
BGI_novel_N291	HAPS_RS03895	HAPS_RS03895	K11071|1|2.1e-129|466.8|aaz:ADJ80_06690|spermidine/putrescine transport system permease protein	-	-	-	gi|501707195|ref|WP_012621919.1|/2.7e-155/putrescine/spermidine ABC transporter permease [[Haemophilus] parasuis]
BGI_novel_N190	HAPS_RS08515	HAPS_RS08515	K20306|1|4.9e-33|147.5|bmaz:BM44_4768|trafficking protein particle complex subunit 9	-	-	-	gi|326324005|gb|ADZ54069.1|/1.3e-221/virulence-associated trimeric autotransporter [Haemophilus parasuis SH0165]
BGI_novel_N070	HAPS_RS06315	HAPS_RS06315	K00075|1|2.7e-160|569.7|btra:F544_2060|UDP-N-acetylmuramate dehydrogenase [EC:1.3.1.98]	GO:0005737//cytoplasm	GO:0050660//flavin adenine dinucleotide binding;GO:0008762//UDP-N-acetylmuramate dehydrogenase activity	GO:0055114//oxidation-reduction process;GO:0007049//cell cycle;GO:0008360//regulation of cell shape;GO:0071555//cell wall organization;GO:0051301//cell division;GO:0009252//peptidoglycan biosynthetic process	gi|506419994|ref|WP_015939713.1|/5.2e-198/UDP-N-acetylenolpyruvoylglucosamine reductase [[Haemophilus] parasuis]
BGI_novel_N062	HAPS_RS07875	HAPS_RS07875	K02111|1|9.1e-261|904.0|hdu:HD_0008|F-type H+-transporting ATPase subunit alpha [EC:3.6.3.14]	GO:0045261//proton-transporting ATP synthase complex, catalytic core F(1);GO:0005886//plasma membrane	GO:0046961//proton-transporting ATPase activity, rotational mechanism;GO:0046933//proton-transporting ATP synthase activity, rotational mechanism;GO:0005524//ATP binding	GO:0015991//ATP hydrolysis coupled proton transport;GO:0042777//plasma membrane ATP synthesis coupled proton transport	gi|491811979|ref|WP_005613234.1|/4.9e-261/ATP synthase subunit alpha [Actinobacillus pleuropneumoniae]
BGI_novel_N024	HAPS_RS01735	HAPS_RS01735	K01153|1|0.0e+00|2074.7|hap:HAPS_0350|type I restriction enzyme, R subunit [EC:3.1.21.3]	-	GO:0004386//helicase activity;GO:0003677//DNA binding;GO:0005524//ATP binding;GO:0009035//Type I site-specific deoxyribonuclease activity	GO:0090305//nucleic acid phosphodiester bond hydrolysis;GO:0009307//DNA restriction-modification system	gi|501705603|ref|WP_012621686.1|/0.0e+00/type I restriction endonuclease HindVIIP subunit R [[Haemophilus] parasuis]
BGI_novel_N022	HAPS_RS09030	HAPS_RS09030	K09812|1|6.2e-118|428.3|hpak:JT17_07655|cell division transport system ATP-binding protein	-	GO:0016887//ATPase activity;GO:0005524//ATP binding	GO:0051301//cell division	gi|544677961|ref|WP_021110246.1|/2.2e-117/cell division ATP-binding protein FtsE [[Haemophilus] parasuis]
BGI_novel_N215	HAPS_RS08020	HAPS_RS08020	K01775|1|9.2e-218|760.8|hap:HAPS_1652|alanine racemase [EC:5.1.1.1]	-	GO:0030170//pyridoxal phosphate binding;GO:0008784//alanine racemase activity	GO:0030632//D-alanine biosynthetic process	gi|506420154|ref|WP_015939873.1|/7.2e-217/alanine racemase [[Haemophilus] parasuis]
shap1899.1	HAPS_RS11205	HAPS_RS11205	K06236|1|4.1e-292|1009.6|hpaz:K756_03395|collagen, type I, alpha;K16628|4|1.1e-159|569.7|alm:AO498_16735|collagen, type VII, alpha	GO:0016021//integral component of membrane;GO:0019867//outer membrane	-	GO:0009405//pathogenesis	gi|326324002|gb|ADZ54066.1|/0.0e+00/virulence-associated trimeric autotransporter [Haemophilus parasuis SH0165]
BGI_novel_N162	HAPS_RS02340	HAPS_RS02340	K05592|1|0.0e+00|1191.8|hap:HAPS_0474|ATP-dependent RNA helicase DeaD [EC:3.6.4.13]	GO:0005737//cytoplasm	GO:0003723//RNA binding;GO:0004004//ATP-dependent RNA helicase activity;GO:0005524//ATP binding	GO:0006401//RNA catabolic process;GO:0000027//ribosomal large subunit assembly;GO:0070417//cellular response to cold	gi|501705665|ref|WP_012621747.1|/0.0e+00/RNA helicase [[Haemophilus] parasuis]
BGI_novel_N151	HAPS_RS05680	HAPS_RS05680	K04068|1|2.9e-85|319.3|hap:HAPS_1168|anaerobic ribonucleoside-triphosphate reductase activating protein [EC:1.97.1.4]	-	GO:0043365//[formate-C-acetyltransferase]-activating enzyme activity	GO:0055114//oxidation-reduction process	gi|498484398|ref|WP_010786190.1|/2.3e-84/anaerobic ribonucleoside-triphosphate reductase activating protein [[Haemophilus] parasuis]
BGI_novel_N112	HAPS_RS08935	HAPS_RS08935	K02371|1|1.7e-177|626.7|hap:HAPS_1835|enoyl-[acyl-carrier protein] reductase II [EC:1.3.1.9]	-	GO:0051213//dioxygenase activity;GO:0018580//nitronate monooxygenase activity	GO:0055114//oxidation-reduction process	gi|506420222|ref|WP_015939941.1|/1.3e-176/diguanylate cyclase [[Haemophilus] parasuis]
BGI_novel_N280	HAPS_RS01070	HAPS_RS01070	K03151|1|2.7e-254|882.5|apa:APP7_1132|thiamine biosynthesis protein ThiI	GO:0005737//cytoplasm	GO:0016783//sulfurtransferase activity;GO:0004810//tRNA adenylyltransferase activity;GO:0005524//ATP binding;GO:0000049//tRNA binding	GO:0034227//tRNA thio-modification;GO:0052837//thiazole biosynthetic process;GO:0009228//thiamine biosynthetic process;GO:0009229//thiamine diphosphate biosynthetic process	gi|491988803|ref|WP_005707801.1|/5.5e-254/tRNA 4-thiouridine(8) synthase ThiI [Haemophilus paraphrohaemolyticus]
BGI_novel_N042	HAPS_RS08375	HAPS_RS08375	K00048|1|8.7e-131|471.9|mvr:X781_290|lactaldehyde reductase [EC:1.1.1.77]	-	GO:0046872//metal ion binding;GO:0016491//oxidoreductase activity	GO:0055114//oxidation-reduction process	gi|492365756|ref|WP_005822205.1|/4.7e-139/L-1,2-propanediol oxidoreductase [Actinobacillus minor]
BGI_novel_N112	HAPS_RS09885	HAPS_RS09885	K00919|1|1.1e-159|567.4|hap:HAPS_2038|4-diphosphocytidyl-2-C-methyl-D-erythritol kinase [EC:2.7.1.148]	-	GO:0050515//4-(cytidine 5'-diphospho)-2-C-methyl-D-erythritol kinase activity;GO:0005524//ATP binding	GO:0016310//phosphorylation;GO:0016114//terpenoid biosynthetic process;GO:0019288//isopentenyl diphosphate biosynthetic process, methylerythritol 4-phosphate pathway	gi|506420319|ref|WP_015940038.1|/8.7e-159/4-(cytidine 5'-diphospho)-2-C-methyl-D-erythritol kinase [[Haemophilus] parasuis]
BGI_novel_N289	HAPS_RS09080	HAPS_RS09080	K01816|1|5.5e-129|465.3|mham:J450_07745|hydroxypyruvate isomerase [EC:5.3.1.22]	-	GO:0008903//hydroxypyruvate isomerase activity	-	gi|219692141|gb|ACL33364.1|/2.9e-148/hydroxypyruvate isomerase [Haemophilus parasuis SH0165]
BGI_novel_N200	HAPS_RS00530	HAPS_RS00530	K00566|1|8.2e-222|774.2|hap:HAPS_0106|tRNA-uridine 2-sulfurtransferase [EC:2.8.1.13]	GO:0005737//cytoplasm	GO:0005524//ATP binding;GO:0016783//sulfurtransferase activity;GO:0008168//methyltransferase activity;GO:0000049//tRNA binding	GO:0006400//tRNA modification;GO:0032259//methylation	gi|491994709|ref|WP_005711327.1|/6.3e-221/tRNA(5-methylaminomethyl-2-thiouridine)-methyltransferase [[Haemophilus] parasuis]
BGI_novel_N175	HAPS_RS05280	HAPS_RS05280	K03385|1|8.8e-237|824.3|btre:F542_17300|nitrite reductase (cytochrome c-552) [EC:1.7.2.2]	GO:0042597//periplasmic space	GO:0005506//iron ion binding;GO:0020037//heme binding;GO:0042279//nitrite reductase (cytochrome, ammonia-forming) activity;GO:0005509//calcium ion binding	GO:0042128//nitrate assimilation;GO:0055114//oxidation-reduction process	gi|846775253|gb|KMK51414.1|/6.0e-256/cytochrome C nitrite reductase [[Actinobacillus] muris]
BGI_novel_N229	HAPS_RS03960	HAPS_RS03960	K00995|1|6.0e-98|361.7|hpas:JL26_02055|CDP-diacylglycerol--glycerol-3-phosphate 3-phosphatidyltransferase [EC:2.7.8.5]	GO:0016021//integral component of membrane	GO:0008444//CDP-diacylglycerol-glycerol-3-phosphate 3-phosphatidyltransferase activity	GO:0008654//phospholipid biosynthetic process	gi|491998646|ref|WP_005714153.1|/4.7e-97/CDP-diacylglycerol--glycerol-3-phosphate 3-phosphatidyltransferase [[Haemophilus] parasuis]
BGI_novel_N286	HAPS_RS10155	HAPS_RS10155	K07507|1|3.0e-49|199.5|pmul:DR93_180|putative Mg2+ transporter-C (MgtC) family protein	GO:0016021//integral component of membrane	-	-	gi|492017221|ref|WP_005718857.1|/2.4e-48/membrane protein [Pasteurella multocida]
BGI_novel_N116	HAPS_RS09615	HAPS_RS09615	K01952|1|0.0e+00|2361.6|asi:ASU2_08980|phosphoribosylformylglycinamidine synthase [EC:6.3.5.3]	GO:0005737//cytoplasm	GO:0046872//metal ion binding;GO:0005524//ATP binding;GO:0004642//phosphoribosylformylglycinamidine synthase activity	GO:0006541//glutamine metabolic process;GO:0006189//'de novo' IMP biosynthetic process	gi|491787192|ref|WP_005599136.1|/0.0e+00/phosphoribosylformylglycinamidine synthase [Actinobacillus pleuropneumoniae]
BGI_novel_N159	HAPS_RS04225	HAPS_RS04225	-	-	-	-	gi|501707359|ref|WP_012621963.1|/4.4e-161/hypothetical protein [[Haemophilus] parasuis]
BGI_novel_N243	HAPS_RS04375	HAPS_RS04375	-	-	-	-	gi|501707458|ref|WP_012621995.1|/1.8e-168/tail protein [[Haemophilus] parasuis]
BGI_novel_N014	HAPS_RS10550	HAPS_RS10550	-	-	-	-	gi|753847583|ref|WP_041603200.1|/0.0e+00/hypothetical protein [[Haemophilus] parasuis]
BGI_novel_N140	HAPS_RS08540	HAPS_RS08540	K06980|1|5.8e-167|591.7|hpas:JL26_10270|tRNA-modifying protein YgfZ	GO:0005737//cytoplasm	GO:0005542//folic acid binding	GO:0008033//tRNA processing	gi|219692049|gb|ACL33272.1|/4.5e-166/possible GCV family glycine cleavage complex aminomethyltransferase [Haemophilus parasuis SH0165]
BGI_novel_N175	HAPS_RS11210	HAPS_RS11210	K06236|1|6.4e-217|759.6|hpaz:K756_03395|collagen, type I, alpha;K19721|5|1.0e-57|230.7|csy:CENSYa_0352|collagen, type V/XI/XXIV/XXVII, alpha	-	-	-	gi|326324003|gb|ADZ54067.1|/0.0e+00/virulence-associated trimeric autotransporter [Haemophilus parasuis SH0165]
shap774.1	HAPS_RS06035	HAPS_RS06035	K00783|1|2.6e-86|322.8|hpas:JL26_11175|23S rRNA (pseudouridine1915-N3)-methyltransferase [EC:2.1.1.177]	GO:0005737//cytoplasm	GO:0070038//rRNA (pseudouridine-N3-)-methyltransferase activity	GO:0031167//rRNA methylation	gi|491998249|ref|WP_005713791.1|/2.1e-85/23S rRNA (pseudouridine(1915)-N(3))-methyltransferase RlmH [[Haemophilus] parasuis]
BGI_novel_N125	HAPS_RS05275	HAPS_RS05275	K02063|1|7.3e-197|691.8|apa:APP7_1372|thiamine transport system permease protein	GO:0016021//integral component of membrane;GO:0005886//plasma membrane	GO:0005215//transporter activity	GO:0015888//thiamine transport	gi|506419898|ref|WP_015939617.1|/5.3e-303/thiamine transporter [[Haemophilus] parasuis]
BGI_novel_N197	HAPS_RS00175	HAPS_RS00175	K01760|1|3.9e-195|685.6|btra:F544_14190|cystathionine beta-lyase [EC:4.4.1.8]	GO:0005737//cytoplasm	GO:0030170//pyridoxal phosphate binding;GO:0004121//cystathionine beta-lyase activity	GO:0006520//cellular amino acid metabolic process	gi|644210234|ref|WP_025289510.1|/3.1e-194/cystathionine beta-lyase [Bibersteinia trehalosi]
BGI_novel_N204	HAPS_RS02520	hflB	K03798|1|0.0e+00|1270.8|hap:HAPS_0510|cell division protease FtsH [EC:3.4.24.-]	GO:0005886//plasma membrane;GO:0016021//integral component of membrane	GO:0016887//ATPase activity;GO:0004222//metalloendopeptidase activity;GO:0005524//ATP binding;GO:0008270//zinc ion binding	GO:0030163//protein catabolic process;GO:0006508//proteolysis;GO:0051301//cell division	gi|501705685|ref|WP_012621767.1|/0.0e+00/ATP-dependent metalloprotease [[Haemophilus] parasuis]
BGI_novel_N091	HAPS_RS01775	HAPS_RS01775	K00800|1|4.9e-247|858.2|hpaz:K756_04735|3-phosphoshikimate 1-carboxyvinyltransferase [EC:2.5.1.19]	GO:0005737//cytoplasm	GO:0003866//3-phosphoshikimate 1-carboxyvinyltransferase activity	GO:0008652//cellular amino acid biosynthetic process;GO:0009423//chorismate biosynthetic process;GO:0009073//aromatic amino acid family biosynthetic process	gi|753847490|ref|WP_041603107.1|/2.0e-247/3-phosphoshikimate 1-carboxyvinyltransferase [[Haemophilus] parasuis]
BGI_novel_N166	HAPS_RS08100	HAPS_RS08100	K03613|1|1.5e-122|443.7|hap:HAPS_1669|electron transport complex protein RnfE	GO:0016021//integral component of membrane;GO:0005886//plasma membrane	-	GO:0022900//electron transport chain	gi|506420158|ref|WP_015939877.1|/1.2e-121/electron transport complex subunit E [[Haemophilus] parasuis]
BGI_novel_N196	HAPS_RS01285	HAPS_RS01285	K03633|1|3.6e-221|772.3|apl:APL_0579|chromosome partition protein MukF	GO:0005737//cytoplasm;GO:0009295//nucleoid	GO:0005509//calcium ion binding	GO:0006260//DNA replication;GO:0007059//chromosome segregation;GO:0007049//cell cycle;GO:0030261//chromosome condensation;GO:0051301//cell division	gi|517480428|ref|WP_018651010.1|/9.3e-224/chromosome partition protein MukF [Actinobacillus capsulatus]
BGI_novel_N267	HAPS_RS01515	HAPS_RS01515	-	GO:0016021//integral component of membrane	-	-	gi|498485076|ref|WP_010786832.1|/3.3e-195/methyl-accepting chemotaxis protein [[Haemophilus] parasuis]
BGI_novel_N078	HAPS_RS08820	HAPS_RS08820	K13641|1|2.6e-33|147.5|hhu:AR456_00455|IclR family transcriptional regulator, acetate operon repressor;K19333|2|2.8e-32|144.1|tbe:Trebr_1711|IclR family transcriptional regulator, KDG regulon repressor	-	GO:0003677//DNA binding	GO:0006355//regulation of transcription, DNA-templated	gi|506420207|ref|WP_015939926.1|/1.7e-145/transcriptional regulator [[Haemophilus] parasuis]
BGI_novel_N083	HAPS_RS08010	HAPS_RS08010	K03578|1|0.0e+00|2234.9|mvr:X781_15260|ATP-dependent helicase HrpA [EC:3.6.4.13]	-	GO:0003676//nucleic acid binding;GO:0005524//ATP binding;GO:0004004//ATP-dependent RNA helicase activity	-	gi|492369827|ref|WP_005823152.1|/0.0e+00/ATP-dependent helicase [Actinobacillus minor]
BGI_novel_N169	HAPS_RS06290	HAPS_RS06290	K00836|1|4.7e-165|585.5|abab:BJAB0715_02841|diaminobutyrate-2-oxoglutarate transaminase [EC:2.6.1.76]	-	GO:0030170//pyridoxal phosphate binding;GO:0008483//transaminase activity	GO:0009058//biosynthetic process	gi|506419990|ref|WP_015939709.1|/2.0e-194/diaminobutyrate--2-oxoglutarate aminotransferase [[Haemophilus] parasuis]
BGI_novel_N238	HAPS_RS11255	HAPS_RS11255	K06236|1|8.8e-203|712.6|hpaz:K756_03395|collagen, type I, alpha	-	-	-	gi|544677792|ref|WP_021110085.1|/0.0e+00/phage T7 tail fiber family protein [[Haemophilus] parasuis]
BGI_novel_N071	HAPS_RS08930	HAPS_RS08930	-	-	-	-	gi|506420221|ref|WP_015939940.1|/3.0e-139/DUF305 domain-containing protein [[Haemophilus] parasuis]
BGI_novel_N090	HAPS_RS10335	HAPS_RS10335	K02195|1|1.4e-121|440.7|btrh:F543_16120|heme exporter protein C	GO:0016021//integral component of membrane	GO:0020037//heme binding;GO:0015232//heme transporter activity	GO:0017004//cytochrome complex assembly;GO:0015886//heme transport	gi|498484271|ref|WP_010786066.1|/3.9e-139/heme ABC transporter permease [[Haemophilus] parasuis]
BGI_novel_N056	HAPS_RS06130	HAPS_RS06130	K00884|1|1.1e-144|517.7|mvi:X808_13210|N-acetylglucosamine kinase [EC:2.7.1.59]	-	GO:0045127//N-acetylglucosamine kinase activity	GO:0046835//carbohydrate phosphorylation	gi|506419972|ref|WP_015939691.1|/8.7e-173/N-acetylglucosamine kinase [[Haemophilus] parasuis]
BGI_novel_N042	HAPS_RS02575	HAPS_RS02575	K03975|1|2.0e-14|84.3|ava:Ava_2069|membrane-associated protein	GO:0016021//integral component of membrane	-	-	gi|491998886|ref|WP_005714340.1|/2.4e-110/alpha-amylase [[Haemophilus] parasuis]
shap1262.1	HAPS_RS00645	HAPS_RS00645	K07486|1|1.9e-179|633.3|hap:HAPS_0506|transposase	-	GO:0004803//transposase activity;GO:0003677//DNA binding	GO:0006313//transposition, DNA-mediated	gi|501705365|ref|WP_012621529.1|/1.5e-178/transposase [[Haemophilus] parasuis]
BGI_novel_N032	HAPS_RS02525	HAPS_RS02525	K02427|1|4.2e-103|379.0|hdu:HD_1501|23S rRNA (uridine2552-2'-O)-methyltransferase [EC:2.1.1.166]	GO:0005737//cytoplasm	GO:0008650//rRNA (uridine-2'-O-)-methyltransferase activity;GO:0003723//RNA binding	GO:0031167//rRNA methylation	gi|498485111|ref|WP_010786866.1|/2.4e-113/ribosomal RNA large subunit methyltransferase E [[Haemophilus] parasuis]
BGI_novel_N221	HAPS_RS09195	carB	K01955|1|0.0e+00|1975.3|btra:F544_19380|carbamoyl-phosphate synthase large subunit [EC:6.3.5.5]	-	GO:0004088//carbamoyl-phosphate synthase (glutamine-hydrolyzing) activity;GO:0046872//metal ion binding;GO:0005524//ATP binding	GO:0006526//arginine biosynthetic process;GO:0044205//'de novo' UMP biosynthetic process	gi|644212143|ref|WP_025289840.1|/0.0e+00/carbamoyl phosphate synthase large subunit [Bibersteinia trehalosi]
BGI_novel_N029	HAPS_RS06875	HAPS_RS06875	K11720|1|3.9e-162|575.9|mve:X875_5820|lipopolysaccharide export system permease protein	GO:0043190//ATP-binding cassette (ABC) transporter complex	-	GO:0055085//transmembrane transport	gi|498485301|ref|WP_010787037.1|/2.7e-197/LPS export ABC transporter permease LptG [[Haemophilus] parasuis]
BGI_novel_N283	HAPS_RS05530	HAPS_RS05530	K14652|1|4.8e-201|705.3|btre:F542_4140|3,4-dihydroxy 2-butanone 4-phosphate synthase / GTP cyclohydrolase II [EC:4.1.99.12 3.5.4.25]	-	GO:0003935//GTP cyclohydrolase II activity;GO:0030145//manganese ion binding;GO:0005525//GTP binding;GO:0008686//3,4-dihydroxy-2-butanone-4-phosphate synthase activity;GO:0000287//magnesium ion binding;GO:0008270//zinc ion binding	GO:0009231//riboflavin biosynthetic process	gi|849033089|ref|WP_047976930.1|/5.6e-204/GTP cyclohydrolase [[Actinobacillus] muris]
BGI_novel_N078	HAPS_RS02220	HAPS_RS02220	K02035|1|2.4e-136|490.7|mve:X875_6090|peptide/nickel transport system substrate-binding protein	-	-	-	gi|501705655|ref|WP_012621737.1|/1.1e-297/ATPase [[Haemophilus] parasuis]
BGI_novel_N228	HAPS_RS07130	HAPS_RS07130	K07486|1|1.9e-179|633.3|hap:HAPS_0506|transposase	-	GO:0004803//transposase activity;GO:0003677//DNA binding	GO:0006313//transposition, DNA-mediated	gi|501705365|ref|WP_012621529.1|/1.5e-178/transposase [[Haemophilus] parasuis]
BGI_novel_N203	HAPS_RS09200	HAPS_RS09200	K03313|1|5.7e-170|602.1|bto:WQG_3050|Na+:H+ antiporter, NhaA family	GO:0005886//plasma membrane;GO:0016021//integral component of membrane	GO:0015081//sodium ion transmembrane transporter activity;GO:0015297//antiporter activity	GO:0006885//regulation of pH;GO:0035725//sodium ion transmembrane transport	gi|505244628|ref|WP_015431730.1|/4.5e-169/Na+/H+ antiporter NhaA [Bibersteinia trehalosi]
BGI_novel_N265	HAPS_RS05165	HAPS_RS05165	K09999|1|8.1e-121|438.0|hpas:JL26_00580|arginine transport system permease protein	GO:0016021//integral component of membrane;GO:0005886//plasma membrane	GO:0005215//transporter activity	GO:0006810//transport	gi|498484472|ref|WP_010786263.1|/6.3e-120/arginine transporter permease subunit ArtQ [[Haemophilus] parasuis]
BGI_novel_N067	HAPS_RS01170	HAPS_RS01170	K00705|1|3.9e-304|1048.5|ass:ASU1_00640|4-alpha-glucanotransferase [EC:2.4.1.25]	-	GO:0004134//4-alpha-glucanotransferase activity	GO:0005977//glycogen metabolic process	gi|501705471|ref|WP_012621625.1|/0.0e+00/4-alpha-glucanotransferase [[Haemophilus] parasuis]
BGI_novel_N251	HAPS_RS01775	HAPS_RS01775	K00800|1|4.9e-247|858.2|hpaz:K756_04735|3-phosphoshikimate 1-carboxyvinyltransferase [EC:2.5.1.19]	GO:0005737//cytoplasm	GO:0003866//3-phosphoshikimate 1-carboxyvinyltransferase activity	GO:0008652//cellular amino acid biosynthetic process;GO:0009423//chorismate biosynthetic process;GO:0009073//aromatic amino acid family biosynthetic process	gi|753847490|ref|WP_041603107.1|/2.0e-247/3-phosphoshikimate 1-carboxyvinyltransferase [[Haemophilus] parasuis]
BGI_novel_N113	HAPS_RS07915	HAPS_RS07915	K10439|1|3.2e-154|549.3|hap:HAPS_1632|ribose transport system substrate-binding protein	-	-	-	gi|506420141|ref|WP_015939860.1|/2.5e-153/D-ribose ABC transporter substrate-binding protein [[Haemophilus] parasuis]
BGI_novel_N063	HAPS_RS06130	HAPS_RS06130	K00884|1|1.1e-144|517.7|mvi:X808_13210|N-acetylglucosamine kinase [EC:2.7.1.59]	-	GO:0045127//N-acetylglucosamine kinase activity	GO:0046835//carbohydrate phosphorylation	gi|506419972|ref|WP_015939691.1|/8.7e-173/N-acetylglucosamine kinase [[Haemophilus] parasuis]
BGI_novel_N125	HAPS_RS01840	HAPS_RS01840	K03701|1|0.0e+00|1716.4|apa:APP7_0844|excinuclease ABC subunit A	GO:0009380//excinuclease repair complex;GO:0005737//cytoplasm	GO:0008270//zinc ion binding;GO:0003677//DNA binding;GO:0005524//ATP binding;GO:0016887//ATPase activity;GO:0009381//excinuclease ABC activity	GO:0090305//nucleic acid phosphodiester bond hydrolysis;GO:0006289//nucleotide-excision repair;GO:0009432//SOS response	gi|737515642|ref|WP_035494578.1|/0.0e+00/excinuclease ABC subunit A [[Haemophilus] parasuis]
BGI_novel_N071	HAPS_RS01840	HAPS_RS01840	K03701|1|0.0e+00|1716.4|apa:APP7_0844|excinuclease ABC subunit A	GO:0009380//excinuclease repair complex;GO:0005737//cytoplasm	GO:0008270//zinc ion binding;GO:0003677//DNA binding;GO:0005524//ATP binding;GO:0016887//ATPase activity;GO:0009381//excinuclease ABC activity	GO:0090305//nucleic acid phosphodiester bond hydrolysis;GO:0006289//nucleotide-excision repair;GO:0009432//SOS response	gi|737515642|ref|WP_035494578.1|/0.0e+00/excinuclease ABC subunit A [[Haemophilus] parasuis]
BGI_novel_N059	HAPS_RS00795	HAPS_RS00795	K07085|1|4.1e-267|925.2|mvi:X808_15960|putative transport protein	-	-	-	gi|492353558|ref|WP_005818867.1|/4.2e-274/transporter [Actinobacillus minor]
BGI_novel_N163	HAPS_RS08955	HAPS_RS08955	K00941|1|3.5e-147|525.8|hap:HAPS_1840|hydroxymethylpyrimidine/phosphomethylpyrimidine kinase [EC:2.7.1.49 2.7.4.7]	-	GO:0008902//hydroxymethylpyrimidine kinase activity;GO:0005524//ATP binding;GO:0008972//phosphomethylpyrimidine kinase activity	GO:0009228//thiamine biosynthetic process;GO:0016310//phosphorylation	gi|498485602|ref|WP_010787316.1|/2.7e-146/hydroxymethylpyrimidine/phosphomethylpyrimidine kinase [[Haemophilus] parasuis]
BGI_novel_N267	HAPS_RS10470	HAPS_RS10470	K00647|1|2.5e-216|756.1|mvr:X781_5730|3-oxoacyl-[acyl-carrier-protein] synthase I [EC:2.3.1.41]	-	GO:0004315//3-oxoacyl-[acyl-carrier-protein] synthase activity	GO:0008152//metabolic process	gi|506420370|ref|WP_015940089.1|/1.4e-229/beta-ketoacyl-[acyl-carrier-protein] synthase I [[Haemophilus] parasuis]
BGI_novel_N063	HAPS_RS07060	HAPS_RS07060	K02033|1|2.8e-172|609.4|hpas:JL26_08335|peptide/nickel transport system permease protein	GO:0016021//integral component of membrane;GO:0005886//plasma membrane	-	GO:0006810//transport	gi|753847542|ref|WP_041603159.1|/5.3e-173/ABC transporter permease [[Haemophilus] parasuis]
BGI_novel_N116	HAPS_RS03160	HAPS_RS03160	K08305|1|2.2e-160|570.1|btra:F544_11030|membrane-bound lytic murein transglycosylase B	-	-	-	gi|498484959|ref|WP_010786722.1|/9.9e-208/murein transglycosylase [[Haemophilus] parasuis]
BGI_novel_N050	HAPS_RS02525	HAPS_RS02525	K02427|1|4.2e-103|379.0|hdu:HD_1501|23S rRNA (uridine2552-2'-O)-methyltransferase [EC:2.1.1.166]	GO:0005737//cytoplasm	GO:0008650//rRNA (uridine-2'-O-)-methyltransferase activity;GO:0003723//RNA binding	GO:0031167//rRNA methylation	gi|498485111|ref|WP_010786866.1|/2.4e-113/ribosomal RNA large subunit methyltransferase E [[Haemophilus] parasuis]
BGI_novel_N162	HAPS_RS01355	HAPS_RS01355	K07462|1|4.0e-257|892.1|aeu:ACEE_02700|single-stranded-DNA-specific exonuclease [EC:3.1.-.-]	-	GO:0003676//nucleic acid binding;GO:0008409//5'-3' exonuclease activity	GO:0090305//nucleic acid phosphodiester bond hydrolysis;GO:0006310//DNA recombination;GO:0006281//DNA repair	gi|737512195|ref|WP_035491449.1|/0.0e+00/single-stranded-DNA-specific exonuclease RecJ [[Haemophilus] parasuis]
BGI_novel_N207	HAPS_RS03375	HAPS_RS03375	K01890|1|0.0e+00|1332.4|btrh:F543_13860|phenylalanyl-tRNA synthetase beta chain [EC:6.1.1.20]	GO:0005737//cytoplasm	GO:0005524//ATP binding;GO:0004826//phenylalanine-tRNA ligase activity;GO:0000287//magnesium ion binding;GO:0000049//tRNA binding	GO:0006432//phenylalanyl-tRNA aminoacylation;GO:0008033//tRNA processing	gi|849032984|ref|WP_047976886.1|/0.0e+00/phenylalanine--tRNA ligase subunit beta [[Actinobacillus] muris]
BGI_novel_N277	HAPS_RS04305	HAPS_RS04305	-	-	-	-	gi|501707414|ref|WP_012621980.1|/2.5e-247/phage head morphogenesis protein [[Haemophilus] parasuis]
BGI_novel_N069	HAPS_RS08125	HAPS_RS08125	K03615|1|6.0e-305|1051.2|apa:APP7_0169|electron transport complex protein RnfC	GO:0005886//plasma membrane	GO:0046872//metal ion binding;GO:0051539//4 iron, 4 sulfur cluster binding;GO:0009055//electron carrier activity	GO:0055114//oxidation-reduction process	gi|763129376|ref|WP_044009264.1|/0.0e+00/electron transport complex subunit RsxC [[Haemophilus] parasuis]
BGI_novel_N192	HAPS_RS06125	HAPS_RS06125	K01096|1|2.3e-137|493.0|hpak:JT17_08860|phosphatidylglycerophosphatase B [EC:3.1.3.27 3.1.3.81 3.1.3.4 3.6.1.27]	GO:0016021//integral component of membrane	-	-	gi|506419971|ref|WP_015939690.1|/1.8e-136/phosphatidylglycerophosphatase [[Haemophilus] parasuis]
BGI_novel_N196	HAPS_RS06500	HAPS_RS06500	K13821|1|0.0e+00|1922.5|mvr:X781_6750|RHH-type transcriptional regulator, proline utilization regulon repressor / proline dehydrogenase / delta 1-pyrroline-5-carboxylate dehydrogenase [EC:1.5.5.2 1.2.1.88]	-	GO:0016620//oxidoreductase activity, acting on the aldehyde or oxo group of donors, NAD or NADP as acceptor;GO:0004657//proline dehydrogenase activity;GO:0003677//DNA binding;GO:0003842//1-pyrroline-5-carboxylate dehydrogenase activity;GO:0003700//transcription factor activity, sequence-specific DNA binding	GO:0055114//oxidation-reduction process;GO:0006355//regulation of transcription, DNA-templated;GO:0010133//proline catabolic process to glutamate;GO:0006561//proline biosynthetic process	gi|498485426|ref|WP_010787155.1|/0.0e+00/bifunctional proline dehydrogenase/L-glutamate gamma-semialdehyde dehydrogenase [[Haemophilus] parasuis]
BGI_novel_N137	HAPS_RS11210	HAPS_RS11210	K06236|1|6.4e-217|759.6|hpaz:K756_03395|collagen, type I, alpha;K19721|5|1.0e-57|230.7|csy:CENSYa_0352|collagen, type V/XI/XXIV/XXVII, alpha	-	-	-	gi|326324003|gb|ADZ54067.1|/0.0e+00/virulence-associated trimeric autotransporter [Haemophilus parasuis SH0165]
BGI_novel_N281	HAPS_RS10545	HAPS_RS10545	-	GO:0016021//integral component of membrane	-	-	gi|491993377|ref|WP_005710448.1|/1.9e-155/membrane protein [[Haemophilus] parasuis]
BGI_novel_N102	HAPS_RS07190	HAPS_RS07190	K07112|1|8.0e-77|292.0|msu:MS1143|uncharacterized protein	-	-	-	gi|499513677|ref|WP_011200317.1|/6.2e-76/ABC transporter permease [[Mannheimia] succiniciproducens]
BGI_novel_N159	HAPS_RS05615	HAPS_RS05615	-	-	-	-	gi|219691543|gb|ACL32766.1|/2.9e-99/phage related protein [Haemophilus parasuis SH0165]
BGI_novel_N072	HAPS_RS03770	HAPS_RS03770	K06919|1|0.0e+00|1476.8|hap:HAPS_0775|putative DNA primase/helicase	-	-	-	gi|501707144|ref|WP_012621904.1|/0.0e+00/hypothetical protein [[Haemophilus] parasuis]
BGI_novel_N197	HAPS_RS07075	HAPS_RS07075	K02020|1|3.8e-142|509.2|hap:HAPS_1456|molybdate transport system substrate-binding protein	GO:0030288//outer membrane-bounded periplasmic space	GO:0015412//ATPase-coupled molybdate transmembrane transporter activity	GO:0015689//molybdate ion transport	gi|219691799|gb|ACL33022.1|/2.9e-141/molybdate-binding periplasmic protein, ABC transporter [Haemophilus parasuis SH0165]
BGI_novel_N138	HAPS_RS11275	HAPS_RS11275	K06236|1|1.4e-286|991.9|hpaz:K756_03395|collagen, type I, alpha	GO:0016021//integral component of membrane;GO:0019867//outer membrane	-	GO:0009405//pathogenesis	gi|326324006|gb|ADZ54070.1|/0.0e+00/virulence-associated trimeric autotransporter [Haemophilus parasuis SH0165]
BGI_novel_N275	HAPS_RS01260	HAPS_RS01260	K02051|1|1.9e-170|603.6|mham:J450_07620|NitT/TauT family transport system substrate-binding protein	-	-	-	gi|491993730|ref|WP_005710801.1|/1.6e-224/ABC transporter substrate-binding protein [[Haemophilus] parasuis]
BGI_novel_N167	HAPS_RS07130	HAPS_RS07130	K07486|1|1.9e-179|633.3|hap:HAPS_0506|transposase	-	GO:0004803//transposase activity;GO:0003677//DNA binding	GO:0006313//transposition, DNA-mediated	gi|501705365|ref|WP_012621529.1|/1.5e-178/transposase [[Haemophilus] parasuis]
BGI_novel_N062	HAPS_RS11195	HAPS_RS11195	K06236|1|2.5e-55|223.0|hpaz:K756_03395|collagen, type I, alpha	-	-	-	gi|195728822|gb|ACG50732.1|/0.0e+00/VtaA18, partial [[Haemophilus] parasuis]
BGI_novel_N156	HAPS_RS00960	HAPS_RS00960	K02796|1|4.8e-155|552.0|hap:HAPS_0191|PTS system, mannose-specific IID component	GO:0016021//integral component of membrane	-	GO:0009401//phosphoenolpyruvate-dependent sugar phosphotransferase system	gi|491998328|ref|WP_005713835.1|/3.7e-154/PTS fructose transporter subunit IID [[Haemophilus] parasuis]
BGI_novel_N090	HAPS_RS03155	HAPS_RS03155	K01525|1|1.4e-119|434.1|btra:F544_11220|bis(5'-nucleosyl)-tetraphosphatase (symmetrical) [EC:3.6.1.41]	-	GO:0008803//bis(5'-nucleosyl)-tetraphosphatase (symmetrical) activity	-	gi|491998134|ref|WP_005713726.1|/1.5e-160/bis(5'-nucleosyl)-tetraphosphatase (symmetrical) [[Haemophilus] parasuis]
BGI_novel_N086	HAPS_RS04375	HAPS_RS04375	-	-	-	-	gi|501707458|ref|WP_012621995.1|/1.8e-168/tail protein [[Haemophilus] parasuis]
BGI_novel_N012	HAPS_RS08755	HAPS_RS08755	K02572|1|7.4e-104|381.3|hpas:JL26_10485|ferredoxin-type protein NapF	-	-	-	gi|753847662|ref|WP_041603279.1|/4.0e-104/ferredoxin-type protein NapF [[Haemophilus] parasuis]
BGI_novel_N011	HAPS_RS09970	HAPS_RS09970	K07645|1|4.5e-267|924.9|hap:HAPS_2055|two-component system, OmpR family, sensor histidine kinase QseC [EC:2.7.13.3]	GO:0016021//integral component of membrane;GO:0005622//intracellular	GO:0005524//ATP binding;GO:0000155//phosphorelay sensor kinase activity	GO:0000160//phosphorelay signal transduction system;GO:0023014//signal transduction by protein phosphorylation	gi|506420326|ref|WP_015940045.1|/3.5e-266/two-component sensor histidine kinase [[Haemophilus] parasuis]
BGI_novel_N105	HAPS_RS10635	HAPS_RS10635	K01766|1|1.1e-160|571.2|mhx:MHH_c25440|cysteine sulfinate desulfinase [EC:4.4.1.-]	-	GO:0008483//transaminase activity;GO:0016829//lyase activity	-	gi|506420388|ref|WP_015940107.1|/9.8e-225/cysteine desulfurase [[Haemophilus] parasuis]
BGI_novel_N287	HAPS_RS11125	HAPS_RS11125	K00946|1|4.3e-184|648.7|hap:HAPS_2291|thiamine-monophosphate kinase [EC:2.7.4.16]	-	GO:0009030//thiamine-phosphate kinase activity;GO:0005524//ATP binding;GO:0000287//magnesium ion binding	GO:0009228//thiamine biosynthetic process;GO:0016310//phosphorylation;GO:0009229//thiamine diphosphate biosynthetic process	gi|506420443|ref|WP_015940162.1|/3.4e-183/thiamine-monophosphate kinase [[Haemophilus] parasuis]
BGI_novel_N141	HAPS_RS09530	HAPS_RS09530	K00757|1|2.9e-122|443.0|btra:F544_22000|uridine phosphorylase [EC:2.4.2.3]	GO:0005737//cytoplasm	GO:0004850//uridine phosphorylase activity	GO:0009166//nucleotide catabolic process;GO:0044206//UMP salvage	gi|506420283|ref|WP_015940002.1|/2.5e-141/uridine phosphorylase [[Haemophilus] parasuis]
BGI_novel_N133	HAPS_RS01355	HAPS_RS01355	K07462|1|4.0e-257|892.1|aeu:ACEE_02700|single-stranded-DNA-specific exonuclease [EC:3.1.-.-]	-	GO:0003676//nucleic acid binding;GO:0008409//5'-3' exonuclease activity	GO:0090305//nucleic acid phosphodiester bond hydrolysis;GO:0006310//DNA recombination;GO:0006281//DNA repair	gi|737512195|ref|WP_035491449.1|/0.0e+00/single-stranded-DNA-specific exonuclease RecJ [[Haemophilus] parasuis]
BGI_novel_N201	HAPS_RS00715	HAPS_RS00715	K00133|1|1.0e-26|125.9|amed:B224_2946|aspartate-semialdehyde dehydrogenase [EC:1.2.1.11]	GO:0005737//cytoplasm	GO:0004073//aspartate-semialdehyde dehydrogenase activity;GO:0003942//N-acetyl-gamma-glutamyl-phosphate reductase activity;GO:0050661//NADP binding;GO:0046983//protein dimerization activity	GO:0009088//threonine biosynthetic process;GO:0009089//lysine biosynthetic process via diaminopimelate;GO:0009086//methionine biosynthetic process;GO:0009097//isoleucine biosynthetic process;GO:0055114//oxidation-reduction process	gi|501705410|ref|WP_012621574.1|/1.5e-178/aspartate-semialdehyde dehydrogenase [[Haemophilus] parasuis]
BGI_novel_N175	HAPS_RS03165	HAPS_RS03165	K03177|1|1.3e-137|494.2|apa:APP7_0682|tRNA pseudouridine55 synthase [EC:5.4.99.25]	-	GO:0009982//pseudouridine synthase activity;GO:0003723//RNA binding	GO:0031119//tRNA pseudouridine synthesis	gi|501705841|ref|WP_012621845.1|/2.2e-168/tRNA pseudouridine(55) synthase [[Haemophilus] parasuis]
BGI_novel_N034	HAPS_RS05180	HAPS_RS05180	K03657|1|0.0e+00|1274.2|btre:F542_15050|DNA helicase II / ATP-dependent DNA helicase PcrA [EC:3.6.4.12]	GO:0005737//cytoplasm	GO:0004003//ATP-dependent DNA helicase activity;GO:0003677//DNA binding;GO:0005524//ATP binding	GO:0006268//DNA unwinding involved in DNA replication	gi|652756107|ref|WP_027074117.1|/0.0e+00/DNA-dependent helicase II [Mannheimia granulomatis]
BGI_novel_N204	HAPS_RS10970	HAPS_RS10970	K13292|1|1.1e-156|557.4|hpas:JL26_06320|phosphatidylglycerol:prolipoprotein diacylglycerol transferase [EC:2.-.-.-]	GO:0005886//plasma membrane;GO:0016021//integral component of membrane	GO:0008961//phosphatidylglycerol-prolipoprotein diacylglyceryl transferase activity	GO:0009249//protein lipoylation;GO:0042158//lipoprotein biosynthetic process	gi|491993545|ref|WP_005710616.1|/8.5e-156/prolipoprotein diacylglyceryl transferase [[Haemophilus] parasuis]
BGI_novel_N157	HAPS_RS08120	HAPS_RS08120	K02030|1|2.4e-13|80.9|syg:sync_0366|polar amino acid transport system substrate-binding protein	GO:0016021//integral component of membrane	-	-	gi|491996356|ref|WP_005712807.1|/2.8e-114/membrane protein [[Haemophilus] parasuis]
BGI_novel_N202	HAPS_RS09185	HAPS_RS09185	K20021|1|1.2e-24|119.4|mvu:Metvu_0638|L-cysteine desulfidase [EC:4.4.1.28]	-	-	-	gi|544682479|ref|WP_021114489.1|/1.4e-187/serine dehydratase alpha chain family protein [[Haemophilus] parasuis]
BGI_novel_N291	HAPS_RS02865	HAPS_RS02865	K11904|1|3.1e-22|110.9|yin:CH53_2555|type VI secretion system secreted protein VgrG	-	-	-	gi|219691012|gb|ACL32235.1|/1.3e-181/intrrupted gp229, phage associated [Haemophilus parasuis SH0165]
BGI_novel_N135	HAPS_RS07190	HAPS_RS07190	K07112|1|8.0e-77|292.0|msu:MS1143|uncharacterized protein	-	-	-	gi|499513677|ref|WP_011200317.1|/6.2e-76/ABC transporter permease [[Mannheimia] succiniciproducens]
BGI_novel_N161	HAPS_RS05335	HAPS_RS05335	K11605|1|2.9e-126|456.4|hso:HS_0326|manganese/iron transport system permease protein	GO:0005886//plasma membrane;GO:0016021//integral component of membrane	GO:0042626//ATPase activity, coupled to transmembrane movement of substances;GO:0005524//ATP binding	GO:0055085//transmembrane transport	gi|506419904|ref|WP_015939623.1|/2.3e-154/membrane protein [[Haemophilus] parasuis]
BGI_novel_N222	HAPS_RS01670	HAPS_RS01670	K01703|1|3.4e-222|775.8|sbo:SBO_0059|3-isopropylmalate/(R)-2-methylmalate dehydratase large subunit [EC:4.2.1.33 4.2.1.35]	-	GO:0003861//3-isopropylmalate dehydratase activity;GO:0046872//metal ion binding;GO:0051539//4 iron, 4 sulfur cluster binding	GO:0009082//branched-chain amino acid biosynthetic process;GO:0009098//leucine biosynthetic process	gi|553939508|ref|WP_023147045.1|/9.2e-222/3-isopropylmalate dehydratase large subunit [Escherichia coli]
BGI_novel_N081	HAPS_RS07570	HAPS_RS07570	K01879|1|0.0e+00|1218.0|apj:APJL_1839|glycyl-tRNA synthetase beta chain [EC:6.1.1.14]	GO:0005829//cytosol	GO:0005524//ATP binding;GO:0004814//arginine-tRNA ligase activity;GO:0004820//glycine-tRNA ligase activity	GO:0006420//arginyl-tRNA aminoacylation;GO:0006426//glycyl-tRNA aminoacylation	gi|501220377|ref|WP_012263395.1|/0.0e+00/glycine--tRNA ligase subunit beta [Actinobacillus pleuropneumoniae]
BGI_novel_N223	HAPS_RS04165	HAPS_RS04165	K00645|1|7.7e-170|601.3|hap:HAPS_0853|[acyl-carrier-protein] S-malonyltransferase [EC:2.3.1.39]	-	GO:0004314//[acyl-carrier-protein] S-malonyltransferase activity	GO:0008152//metabolic process	gi|498484509|ref|WP_010786300.1|/6.0e-169/malonyl CoA-acyl carrier protein transacylase [[Haemophilus] parasuis]
BGI_novel_N180	HAPS_RS11125	HAPS_RS11125	K00946|1|4.3e-184|648.7|hap:HAPS_2291|thiamine-monophosphate kinase [EC:2.7.4.16]	-	GO:0009030//thiamine-phosphate kinase activity;GO:0005524//ATP binding;GO:0000287//magnesium ion binding	GO:0009228//thiamine biosynthetic process;GO:0016310//phosphorylation;GO:0009229//thiamine diphosphate biosynthetic process	gi|506420443|ref|WP_015940162.1|/3.4e-183/thiamine-monophosphate kinase [[Haemophilus] parasuis]
BGI_novel_N111	HAPS_RS02595	HAPS_RS02595	K03834|1|4.6e-191|672.2|hsm:HSM_1583|tyrosine-specific transport protein	GO:0005887//integral component of plasma membrane	GO:0015173//aromatic amino acid transmembrane transporter activity	GO:0015801//aromatic amino acid transport;GO:0003333//amino acid transmembrane transport;GO:0006865//amino acid transport	gi|498485002|ref|WP_010786763.1|/2.7e-222/tyrosine transporter [[Haemophilus] parasuis]
BGI_novel_N264	HAPS_RS08665	HAPS_RS08665	K02822|1|8.8e-311|1070.5|mhat:B824_2890|PTS system, ascorbate-specific IIB component [EC:2.7.1.194];K03475|1|8.8e-311|1070.5|mhat:B824_2890|PTS system, ascorbate-specific IIC component	GO:0016021//integral component of membrane	GO:0008982//protein-N(PI)-phosphohistidine-sugar phosphotransferase activity	GO:0009401//phosphoenolpyruvate-dependent sugar phosphotransferase system;GO:0034219//carbohydrate transmembrane transport	gi|544679621|ref|WP_021111817.1|/0.0e+00/ulaA domain protein [[Haemophilus] parasuis]
BGI_novel_N275	HAPS_RS08510	HAPS_RS08510	K06194|1|8.6e-227|790.8|hap:HAPS_1752|lipoprotein NlpD	-	-	-	gi|506420184|ref|WP_015939903.1|/6.7e-226/membrane protein [[Haemophilus] parasuis]
BGI_novel_N202	HAPS_RS08250	HAPS_RS08250	K02025|1|1.9e-146|523.5|hpaz:K756_11445|multiple sugar transport system permease protein	-	-	-	gi|72384705|gb|AAZ67644.1|/3.0e-146/hypothetical protein [Haemophilus parasuis 29755]
BGI_novel_N089	HAPS_RS00605	HAPS_RS00605	K01921|1|7.8e-167|591.3|hap:HAPS_0121|D-alanine-D-alanine ligase [EC:6.3.2.4]	GO:0005737//cytoplasm	GO:0030145//manganese ion binding;GO:0005524//ATP binding;GO:0000287//magnesium ion binding;GO:0008716//D-alanine-D-alanine ligase activity	GO:0008360//regulation of cell shape;GO:0071555//cell wall organization;GO:0009252//peptidoglycan biosynthetic process	gi|491994126|ref|WP_005711197.1|/6.0e-166/D-alanine--D-alanine ligase [[Haemophilus] parasuis]
BGI_novel_N009	HAPS_RS07280	HAPS_RS07280	K03424|1|2.5e-116|423.3|mvi:X808_16290|TatD DNase family protein [EC:3.1.21.-]	-	GO:0016888//endodeoxyribonuclease activity, producing 5'-phosphomonoesters	GO:0006259//DNA metabolic process	gi|506420085|ref|WP_015939804.1|/2.4e-150/deoxyribonuclease [[Haemophilus] parasuis]
shap1262.1	HAPS_RS03155	HAPS_RS03155	K01525|1|1.4e-119|434.1|btra:F544_11220|bis(5'-nucleosyl)-tetraphosphatase (symmetrical) [EC:3.6.1.41]	-	GO:0008803//bis(5'-nucleosyl)-tetraphosphatase (symmetrical) activity	-	gi|491998134|ref|WP_005713726.1|/1.5e-160/bis(5'-nucleosyl)-tetraphosphatase (symmetrical) [[Haemophilus] parasuis]
BGI_novel_N138	HAPS_RS10875	HAPS_RS10875	K03781|1|1.8e-290|1002.7|hap:HAPS_2238|catalase [EC:1.11.1.6]	-	GO:0046872//metal ion binding;GO:0020037//heme binding;GO:0004096//catalase activity	GO:0098869//cellular oxidant detoxification;GO:0006979//response to oxidative stress;GO:0042744//hydrogen peroxide catabolic process;GO:0055114//oxidation-reduction process	gi|506420414|ref|WP_015940133.1|/1.4e-289/catalase [[Haemophilus] parasuis]
BGI_novel_N138	HAPS_RS02380	HAPS_RS02380	K04744|1|0.0e+00|1596.6|hpas:JL26_03445|LPS-assembly protein	GO:0009279//cell outer membrane	-	GO:0043165//Gram-negative-bacterium-type cell outer membrane assembly;GO:0015920//lipopolysaccharide transport;GO:0010033//response to organic substance	gi|753847499|ref|WP_041603116.1|/0.0e+00/LPS assembly protein LptD [[Haemophilus] parasuis]
BGI_novel_N084	HAPS_RS06270	HAPS_RS06270	K00674|1|3.7e-152|542.3|hap:HAPS_1290|2,3,4,5-tetrahydropyridine-2-carboxylate N-succinyltransferase [EC:2.3.1.117]	GO:0005737//cytoplasm	GO:0008666//2,3,4,5-tetrahydropyridine-2,6-dicarboxylate N-succinyltransferase activity	GO:0009089//lysine biosynthetic process via diaminopimelate;GO:0019877//diaminopimelate biosynthetic process	gi|506419986|ref|WP_015939705.1|/2.9e-151/2,3,4,5-tetrahydropyridine-2,6-dicarboxylate N-succinyltransferase [[Haemophilus] parasuis]
BGI_novel_N270	HAPS_RS11325	HAPS_RS11325	K01406|1|8.8e-209|731.5|hpas:JL26_08850|serralysin [EC:3.4.24.40]	-	-	-	gi|638929993|ref|WP_024439233.1|/3.3e-53/type I secretion protein [Acinetobacter baumannii]
BGI_novel_N157	HAPS_RS00595	HAPS_RS00595	K02563|1|1.6e-195|686.8|hap:HAPS_0119|UDP-N-acetylglucosamine--N-acetylmuramyl-(pentapeptide) pyrophosphoryl-undecaprenol N-acetylglucosamine transferase [EC:2.4.1.227]	GO:0005886//plasma membrane	GO:0051991;GO:0050511//undecaprenyldiphospho-muramoylpentapeptide beta-N-acetylglucosaminyltransferase activity	GO:0007049//cell cycle;GO:0008360//regulation of cell shape;GO:0071555//cell wall organization;GO:0051301//cell division;GO:0009252//peptidoglycan biosynthetic process;GO:0030259//lipid glycosylation	gi|501705399|ref|WP_012621563.1|/1.2e-194/UDP-N-acetylglucosamine--N-acetylmuramyl-(pentapeptide) pyrophosphoryl-undecaprenol N-acetylglucosamine transferase [[Haemophilus] parasuis]
BGI_novel_N045	HAPS_RS00295	HAPS_RS00295	K04044|1|4.3e-272|941.8|asi:ASU2_02005|molecular chaperone HscA	-	GO:0016887//ATPase activity;GO:0005524//ATP binding;GO:0051082//unfolded protein binding	GO:0006457//protein folding;GO:0016226//iron-sulfur cluster assembly	gi|491994795|ref|WP_005711413.1|/8.7e-304/molecular chaperone HscA [[Haemophilus] parasuis]
BGI_novel_N263	HAPS_RS06180	HAPS_RS06180	K12524|1|0.0e+00|1370.9|btre:F542_6870|bifunctional aspartokinase / homoserine dehydrogenase 1 [EC:2.7.2.4 1.1.1.3]	-	GO:0004072//aspartate kinase activity;GO:0050661//NADP binding;GO:0016597//amino acid binding;GO:0004412//homoserine dehydrogenase activity	GO:0008652//cellular amino acid biosynthetic process;GO:0016310//phosphorylation;GO:0009067//aspartate family amino acid biosynthetic process;GO:0055114//oxidation-reduction process	gi|849034075|ref|WP_047977389.1|/0.0e+00/bifunctional aspartate kinase/homoserine dehydrogenase I [[Actinobacillus] muris]
BGI_novel_N024	HAPS_RS01170	HAPS_RS01170	K00705|1|3.9e-304|1048.5|ass:ASU1_00640|4-alpha-glucanotransferase [EC:2.4.1.25]	-	GO:0004134//4-alpha-glucanotransferase activity	GO:0005977//glycogen metabolic process	gi|501705471|ref|WP_012621625.1|/0.0e+00/4-alpha-glucanotransferase [[Haemophilus] parasuis]
BGI_novel_N013	HAPS_RS08410	HAPS_RS08410	K02795|1|2.4e-124|449.9|hso:HS_0608|PTS system, mannose-specific IIC component	GO:0016021//integral component of membrane	-	GO:0009401//phosphoenolpyruvate-dependent sugar phosphotransferase system	gi|513129190|gb|AGO17410.1|/1.6e-141/PTS system mannose-specific transporter subunit IIC [Haemophilus parasuis ZJ0906]
BGI_novel_N159	HAPS_RS03740	HAPS_RS03740	K01687|1|0.0e+00|1144.0|hsm:HSM_0213|dihydroxy-acid dehydratase [EC:4.2.1.9]	-	-	-	gi|757542886|ref|WP_042804078.1|/0.0e+00/dihydroxy-acid dehydratase [Mannheimia haemolytica]
BGI_novel_N057	HAPS_RS09775	HAPS_RS09775	K04485|1|6.7e-239|831.2|mvg:X874_8120|DNA repair protein RadA/Sms	-	GO:0046872//metal ion binding;GO:0008094//DNA-dependent ATPase activity;GO:0005524//ATP binding;GO:0003684//damaged DNA binding	GO:0006281//DNA repair	gi|497815757|ref|WP_010129913.1|/1.8e-238/DNA repair protein RadA [Haemophilus sputorum]
BGI_novel_N218	HAPS_RS07075	HAPS_RS07075	K02020|1|3.8e-142|509.2|hap:HAPS_1456|molybdate transport system substrate-binding protein	GO:0030288//outer membrane-bounded periplasmic space	GO:0015412//ATPase-coupled molybdate transmembrane transporter activity	GO:0015689//molybdate ion transport	gi|219691799|gb|ACL33022.1|/2.9e-141/molybdate-binding periplasmic protein, ABC transporter [Haemophilus parasuis SH0165]
BGI_novel_N101	HAPS_RS03165	HAPS_RS03165	K03177|1|1.3e-137|494.2|apa:APP7_0682|tRNA pseudouridine55 synthase [EC:5.4.99.25]	-	GO:0009982//pseudouridine synthase activity;GO:0003723//RNA binding	GO:0031119//tRNA pseudouridine synthesis	gi|501705841|ref|WP_012621845.1|/2.2e-168/tRNA pseudouridine(55) synthase [[Haemophilus] parasuis]
BGI_novel_N177	HAPS_RS00980	HAPS_RS00980	K02081|1|2.0e-136|490.0|hap:HAPS_0195|DeoR family transcriptional regulator, aga operon transcriptional repressor	GO:0005622//intracellular	GO:0003700//transcription factor activity, sequence-specific DNA binding;GO:0003677//DNA binding	GO:0006355//regulation of transcription, DNA-templated	gi|491998324|ref|WP_005713831.1|/1.6e-135/DeoR family transcriptional regulator [[Haemophilus] parasuis]
BGI_novel_N273	HAPS_RS04065	HAPS_RS04065	K00033|1|4.0e-266|921.8|mvg:X874_16650|6-phosphogluconate dehydrogenase [EC:1.1.1.44 1.1.1.343]	-	-	-	gi|575446132|gb|AHG78299.1|/3.1e-265/6-phosphogluconate dehydrogenase, decarboxylating [Mannheimia varigena USDA-ARS-USMARC-1312]
BGI_novel_N215	HAPS_RS08700	HAPS_RS08700	K06966|1|4.9e-103|378.6|hpak:JT17_07900|uncharacterized protein	-	GO:0016799//hydrolase activity, hydrolyzing N-glycosyl compounds	GO:0009691//cytokinin biosynthetic process	gi|498484827|ref|WP_010786596.1|/3.8e-102/Rossman fold protein, TIGR00730 family [[Haemophilus] parasuis]
BGI_novel_N247	HAPS_RS01735	HAPS_RS01735	K01153|1|0.0e+00|2074.7|hap:HAPS_0350|type I restriction enzyme, R subunit [EC:3.1.21.3]	-	GO:0004386//helicase activity;GO:0003677//DNA binding;GO:0005524//ATP binding;GO:0009035//Type I site-specific deoxyribonuclease activity	GO:0090305//nucleic acid phosphodiester bond hydrolysis;GO:0009307//DNA restriction-modification system	gi|501705603|ref|WP_012621686.1|/0.0e+00/type I restriction endonuclease HindVIIP subunit R [[Haemophilus] parasuis]
BGI_novel_N247	HAPS_RS07905	HAPS_RS07905	K10441|1|4.3e-239|832.0|apl:APL_1670|ribose transport system ATP-binding protein [EC:3.6.3.17]	GO:0043190//ATP-binding cassette (ABC) transporter complex	GO:0005524//ATP binding;GO:0015407//monosaccharide-transporting ATPase activity;GO:0015591//D-ribose transmembrane transporter activity	GO:0034219//carbohydrate transmembrane transport;GO:0015752//D-ribose transport	gi|497560793|ref|WP_009874977.1|/3.3e-238/ribose ABC transporter ATP-binding protein RbsA [Actinobacillus pleuropneumoniae]
BGI_novel_N168	HAPS_RS10145	HAPS_RS10145	K02778|1|9.8e-260|900.6|aat:D11S_1163|PTS system, glucose-specific IIB component [EC:2.7.1.199];K02779|1|9.8e-260|900.6|aat:D11S_1163|PTS system, glucose-specific IIC component	GO:0005886//plasma membrane;GO:0016021//integral component of membrane	GO:0016301//kinase activity;GO:0008982//protein-N(PI)-phosphohistidine-sugar phosphotransferase activity	GO:0034219//carbohydrate transmembrane transport;GO:0016310//phosphorylation;GO:0009401//phosphoenolpyruvate-dependent sugar phosphotransferase system	gi|504204473|ref|WP_014391575.1|/3.4e-283/PTS glucose transporter subunit IIBC [Pasteurella multocida]
BGI_novel_N159	HAPS_RS09180	HAPS_RS09180	K07300|1|1.0e-194|684.1|hpas:JL26_07850|Ca2+:H+ antiporter	GO:0016021//integral component of membrane	-	GO:0055085//transmembrane transport	gi|513128685|gb|AGO16905.1|/8.1e-194/calcium/proton antiporter [Haemophilus parasuis ZJ0906]
BGI_novel_N131	HAPS_RS07190	HAPS_RS07190	K07112|1|8.0e-77|292.0|msu:MS1143|uncharacterized protein	-	-	-	gi|499513677|ref|WP_011200317.1|/6.2e-76/ABC transporter permease [[Mannheimia] succiniciproducens]
BGI_novel_N014	HAPS_RS09440	HAPS_RS09440	K00554|1|2.4e-145|519.6|hap:HAPS_1941|tRNA (guanine37-N1)-methyltransferase [EC:2.1.1.228]	GO:0005737//cytoplasm	GO:0052906//tRNA (guanine(37)-N(1))-methyltransferase activity	GO:0030488//tRNA methylation	gi|506420272|ref|WP_015939991.1|/1.9e-144/tRNA (guanine-N(1)-)-methyltransferase [[Haemophilus] parasuis]
BGI_novel_N211	HAPS_RS11275	HAPS_RS11275	K06236|1|1.4e-286|991.9|hpaz:K756_03395|collagen, type I, alpha	GO:0016021//integral component of membrane;GO:0019867//outer membrane	-	GO:0009405//pathogenesis	gi|326324006|gb|ADZ54070.1|/0.0e+00/virulence-associated trimeric autotransporter [Haemophilus parasuis SH0165]
BGI_novel_N046	HAPS_RS11310	HAPS_RS11310	K06236|1|7.7e-115|418.7|hpaz:K756_03395|collagen, type I, alpha	-	-	-	gi|908396227|ref|WP_049753202.1|/6.5e-193/hypothetical protein [[Haemophilus] parasuis]
BGI_novel_N218	HAPS_RS06030	HAPS_RS06030	K05515|1|1.4e-306|1056.6|bto:WQG_22580|penicillin-binding protein 2	GO:0016021//integral component of membrane	GO:0008658//penicillin binding	-	gi|849033990|ref|WP_047977352.1|/0.0e+00/penicillin-binding protein 2 [[Actinobacillus] muris]
BGI_novel_N069	HAPS_RS08880	HAPS_RS08880	K07396|1|1.1e-111|407.5|hap:HAPS_1824|putative protein-disulfide isomerase	-	GO:0015035//protein disulfide oxidoreductase activity	GO:0055114//oxidation-reduction process	gi|498485583|ref|WP_010787298.1|/8.3e-111/DSBA oxidoreductase [[Haemophilus] parasuis]
BGI_novel_N162	HAPS_RS01600	HAPS_RS01600	K14742|1|1.6e-92|344.0|aeu:ACEE_04030|tRNA threonylcarbamoyladenosine biosynthesis protein TsaB	-	-	-	gi|538037938|ref|WP_020996967.1|/9.7e-124/tRNA threonylcarbamoyladenosine biosynthesis protein TsaB [[Haemophilus] parasuis]
BGI_novel_N255	HAPS_RS00555	HAPS_RS00555	K03438|1|2.4e-171|606.3|hap:HAPS_0111|16S rRNA (cytosine1402-N4)-methyltransferase [EC:2.1.1.199]	GO:0005737//cytoplasm	GO:0071424//rRNA (cytosine-N4-)-methyltransferase activity	GO:0070475//rRNA base methylation	gi|501705393|ref|WP_012621557.1|/1.9e-170/ribosomal RNA small subunit methyltransferase H [[Haemophilus] parasuis]
BGI_novel_N019	HAPS_RS01440	HAPS_RS01440	K00700|1|0.0e+00|1278.1|btra:F544_12670|1,4-alpha-glucan branching enzyme [EC:2.4.1.18]	-	GO:0004553//hydrolase activity, hydrolyzing O-glycosyl compounds;GO:0043169//cation binding;GO:0003844//1,4-alpha-glucan branching enzyme activity	GO:0005978//glycogen biosynthetic process	gi|849034678|ref|WP_047977636.1|/0.0e+00/glycogen-branching enzyme [[Actinobacillus] muris]
BGI_novel_N140	HAPS_RS10740	HAPS_RS10740	K02198|1|0.0e+00|1215.7|btra:F544_17090|cytochrome c-type biogenesis protein CcmF	GO:0016021//integral component of membrane	GO:0020037//heme binding;GO:0015232//heme transporter activity	GO:0017004//cytochrome complex assembly;GO:0015886//heme transport	gi|644211332|ref|WP_025289702.1|/0.0e+00/c-type cytochrome biogenesis protein CcmF [Bibersteinia trehalosi]
BGI_novel_N247	HAPS_RS04900	HAPS_RS04900	K03310|1|6.0e-219|765.0|btrh:F543_15270|alanine or glycine:cation symporter, AGCS family	GO:0005886//plasma membrane;GO:0016021//integral component of membrane	GO:0015655//alanine:sodium symporter activity	GO:0055085//transmembrane transport;GO:0006814//sodium ion transport;GO:0032328//alanine transport	gi|506419847|ref|WP_015939566.1|/5.4e-259/transporter [[Haemophilus] parasuis]
BGI_novel_N265	HAPS_RS03530	HAPS_RS03530	K03820|1|3.1e-293|1011.9|hap:HAPS_0725|apolipoprotein N-acyltransferase [EC:2.3.1.-]	-	-	-	gi|498484900|ref|WP_010786665.1|/2.4e-292/apolipoprotein N-acyltransferase [[Haemophilus] parasuis]
BGI_novel_N102	HAPS_RS07250	HAPS_RS07250	K03655|1|0.0e+00|1221.1|apj:APJL_1863|ATP-dependent DNA helicase RecG [EC:3.6.4.12]	-	GO:0003676//nucleic acid binding;GO:0004003//ATP-dependent DNA helicase activity;GO:0005524//ATP binding	GO:0032508//DNA duplex unwinding;GO:0006310//DNA recombination;GO:0006281//DNA repair	gi|492366110|ref|WP_005822407.1|/0.0e+00/ATP-dependent DNA helicase RecG [Actinobacillus minor]
BGI_novel_N097	HAPS_RS00750	metG	K01874|1|0.0e+00|1219.5|mvg:X874_7580|methionyl-tRNA synthetase [EC:6.1.1.10]	GO:0005737//cytoplasm	GO:0046872//metal ion binding;GO:0004825//methionine-tRNA ligase activity;GO:0005524//ATP binding;GO:0000049//tRNA binding	GO:0006431//methionyl-tRNA aminoacylation	gi|498484015|ref|WP_010785821.1|/0.0e+00/methionine--tRNA ligase [[Haemophilus] parasuis]
BGI_novel_N040	HAPS_RS10460	HAPS_RS10460	K17686|1|5.3e-275|951.8|mve:X875_6140|Cu+-exporting ATPase [EC:3.6.3.54]	GO:0005886//plasma membrane;GO:0016021//integral component of membrane	GO:0046872//metal ion binding;GO:0000166//nucleotide binding;GO:0019829//cation-transporting ATPase activity	GO:0098655//cation transmembrane transport;GO:0030001//metal ion transport	gi|506420369|ref|WP_015940088.1|/0.0e+00/copper-translocating P-type ATPase [[Haemophilus] parasuis]
BGI_novel_N111	HAPS_RS07415	HAPS_RS07415	K01818|1|0.0e+00|1096.3|mvi:X808_20750|L-fucose/D-arabinose isomerase [EC:5.3.1.25 5.3.1.3]	GO:0005737//cytoplasm	GO:0030145//manganese ion binding;GO:0008736//L-fucose isomerase activity	GO:0042355//L-fucose catabolic process	gi|763129406|ref|WP_044009294.1|/0.0e+00/L-fucose isomerase [[Haemophilus] parasuis]
BGI_novel_N289	HAPS_RS00705	HAPS_RS00705	K06901|1|7.8e-237|824.3|hpak:JT17_02905|putative MFS transporter, AGZA family, xanthine/uracil permease	GO:0016021//integral component of membrane	GO:0005215//transporter activity	GO:0055085//transmembrane transport	gi|633952561|gb|KDD78353.1|/4.7e-236/permase [Haemophilus parasuis ST4-1]
BGI_novel_N156	HAPS_RS09345	HAPS_RS09345	K03498|1|4.5e-241|838.6|mvi:X808_590|trk system potassium uptake protein	GO:0005886//plasma membrane;GO:0016021//integral component of membrane	GO:0022820//potassium ion symporter activity	GO:0071805//potassium ion transmembrane transport	gi|753847569|ref|WP_041603186.1|/2.5e-286/potassium transporter [[Haemophilus] parasuis]
BGI_novel_N256	HAPS_RS10740	HAPS_RS10740	K02198|1|0.0e+00|1215.7|btra:F544_17090|cytochrome c-type biogenesis protein CcmF	GO:0016021//integral component of membrane	GO:0020037//heme binding;GO:0015232//heme transporter activity	GO:0017004//cytochrome complex assembly;GO:0015886//heme transport	gi|644211332|ref|WP_025289702.1|/0.0e+00/c-type cytochrome biogenesis protein CcmF [Bibersteinia trehalosi]
BGI_novel_N089	HAPS_RS10760	HAPS_RS10760	K03569|1|7.6e-174|614.8|ass:ASU1_02630|rod shape-determining protein MreB and related proteins	-	-	GO:0000902//cell morphogenesis	gi|491993460|ref|WP_005710531.1|/1.6e-191/rod shape-determining protein [[Haemophilus] parasuis]
BGI_novel_N209	HAPS_RS11625	HAPS_RS11625	K07488|1|1.8e-69|267.3|hpaz:K756_11120|transposase	-	-	-	gi|763009293|ref|WP_043896482.1|/8.3e-69/transposase [[Haemophilus] parasuis]
BGI_novel_N078	HAPS_RS05165	HAPS_RS05165	K09999|1|8.1e-121|438.0|hpas:JL26_00580|arginine transport system permease protein	GO:0016021//integral component of membrane;GO:0005886//plasma membrane	GO:0005215//transporter activity	GO:0006810//transport	gi|498484472|ref|WP_010786263.1|/6.3e-120/arginine transporter permease subunit ArtQ [[Haemophilus] parasuis]
BGI_novel_N213	HAPS_RS05865	HAPS_RS05865	K01613|1|1.6e-169|600.1|hap:HAPS_1207|phosphatidylserine decarboxylase [EC:4.1.1.65]	GO:0005886//plasma membrane	GO:0004609//phosphatidylserine decarboxylase activity	GO:0006646//phosphatidylethanolamine biosynthetic process	gi|506419953|ref|WP_015939672.1|/1.3e-168/phosphatidylserine decarboxylase proenzyme [[Haemophilus] parasuis]
BGI_novel_N001	HAPS_RS08120	HAPS_RS08120	K02030|1|2.4e-13|80.9|syg:sync_0366|polar amino acid transport system substrate-binding protein	GO:0016021//integral component of membrane	-	-	gi|491996356|ref|WP_005712807.1|/2.8e-114/membrane protein [[Haemophilus] parasuis]
BGI_novel_N188	HAPS_RS06495	HAPS_RS06495	K11928|1|9.6e-255|884.0|mvr:X781_6740|sodium/proline symporter	GO:0005886//plasma membrane;GO:0016021//integral component of membrane	GO:0031402//sodium ion binding;GO:0005298//proline:sodium symporter activity	GO:0035524//proline transmembrane transport;GO:0015824//proline transport;GO:0006814//sodium ion transport	gi|491997674|ref|WP_005713424.1|/2.3e-287/sodium:proline symporter [[Haemophilus] parasuis]
BGI_novel_N094	HAPS_RS02890	HAPS_RS02890	-	-	-	-	gi|501705739|ref|WP_012621820.1|/0.0e+00/phage tail protein/putative Fels-1 prophage host specificity protein [[Haemophilus] parasuis]
BGI_novel_N238	HAPS_RS06750	HAPS_RS06750	K03117|1|3.4e-93|345.9|hpas:JL26_07105|sec-independent protein translocase protein TatB	GO:0005887//integral component of plasma membrane;GO:0033281//TAT protein transport complex	GO:0008320//protein transmembrane transporter activity	GO:0043953//protein transport by the Tat complex;GO:0009306//protein secretion	gi|506420049|ref|WP_015939768.1|/2.7e-92/sec-independent translocase [[Haemophilus] parasuis]
BGI_novel_N281	HAPS_RS01255	HAPS_RS01255	K02050|1|8.3e-135|484.6|hpaz:K756_05300|NitT/TauT family transport system permease protein	GO:0016021//integral component of membrane;GO:0005886//plasma membrane	-	GO:0006810//transport	gi|498483929|ref|WP_010785740.1|/6.4e-134/ABC transporter permease [[Haemophilus] parasuis]
BGI_novel_N246	HAPS_RS06075	HAPS_RS06075	K02551|1|1.3e-292|1010.0|btra:F544_21880|2-succinyl-5-enolpyruvyl-6-hydroxy-3-cyclohexene-1-carboxylate synthase [EC:2.2.1.9]	-	GO:0030145//manganese ion binding;GO:0070204//2-succinyl-5-enolpyruvyl-6-hydroxy-3-cyclohexene-1-carboxylic-acid synthase activity;GO:0030976//thiamine pyrophosphate binding;GO:0000287//magnesium ion binding	GO:0009234//menaquinone biosynthetic process	gi|506419968|ref|WP_015939687.1|/0.0e+00/2-succinyl-5-enolpyruvyl-6-hydroxy-3-cyclohexene-1-carboxylic-acid synthase [[Haemophilus] parasuis]
BGI_novel_N029	HAPS_RS03955	HAPS_RS03955	K03703|1|0.0e+00|1077.4|btrh:F543_16860|excinuclease ABC subunit C	GO:0005737//cytoplasm;GO:0009380//excinuclease repair complex	GO:0009381//excinuclease ABC activity;GO:0003677//DNA binding	GO:0009432//SOS response;GO:0090305//nucleic acid phosphodiester bond hydrolysis;GO:0006289//nucleotide-excision repair	gi|491990031|ref|WP_005708770.1|/0.0e+00/excinuclease ABC subunit C [Haemophilus paraphrohaemolyticus]
BGI_novel_N166	HAPS_RS04065	HAPS_RS04065	K00033|1|4.0e-266|921.8|mvg:X874_16650|6-phosphogluconate dehydrogenase [EC:1.1.1.44 1.1.1.343]	-	-	-	gi|575446132|gb|AHG78299.1|/3.1e-265/6-phosphogluconate dehydrogenase, decarboxylating [Mannheimia varigena USDA-ARS-USMARC-1312]
BGI_novel_N137	HAPS_RS00725	HAPS_RS00725	K01652|1|4.1e-275|951.8|hsm:HSM_0013|acetolactate synthase I/II/III large subunit [EC:2.2.1.6]	-	GO:0050660//flavin adenine dinucleotide binding;GO:0030976//thiamine pyrophosphate binding;GO:0000287//magnesium ion binding;GO:0003984//acetolactate synthase activity	GO:0009097//isoleucine biosynthetic process;GO:0009099//valine biosynthetic process	gi|753847477|ref|WP_041603094.1|/0.0e+00/acetolactate synthase 2 catalytic subunit [[Haemophilus] parasuis]
BGI_novel_N181	HAPS_RS00745	HAPS_RS00745	K14201|1|1.8e-21|109.8|saub:C248_0879|clumping factor A	-	-	-	gi|753847480|ref|WP_041603097.1|/0.0e+00/hypothetical protein [[Haemophilus] parasuis]
BGI_novel_N256	HAPS_RS04790	HAPS_RS04790	K07574|1|1.0e-49|200.7|hap:HAPS_0985|RNA-binding protein	-	GO:0003723//RNA binding;GO:0008168//methyltransferase activity	GO:0032259//methylation	gi|498484595|ref|WP_010786380.1|/7.9e-49/RNA-binding protein [[Haemophilus] parasuis]
BGI_novel_N166	HAPS_RS01515	HAPS_RS01515	-	GO:0016021//integral component of membrane	-	-	gi|498485076|ref|WP_010786832.1|/3.3e-195/methyl-accepting chemotaxis protein [[Haemophilus] parasuis]
shap1112.1	HAPS_RS08375	HAPS_RS08375	K00048|1|8.7e-131|471.9|mvr:X781_290|lactaldehyde reductase [EC:1.1.1.77]	-	GO:0046872//metal ion binding;GO:0016491//oxidoreductase activity	GO:0055114//oxidation-reduction process	gi|492365756|ref|WP_005822205.1|/4.7e-139/L-1,2-propanediol oxidoreductase [Actinobacillus minor]
BGI_novel_N120	HAPS_RS00135	HAPS_RS00135	K07053|1|4.9e-120|435.6|asi:ASU2_03700|3',5'-nucleoside bisphosphate phosphatase [EC:3.1.3.97]	-	GO:0003887//DNA-directed DNA polymerase activity;GO:0003677//DNA binding;GO:0016787//hydrolase activity	GO:0006260//DNA replication;GO:0071897//DNA biosynthetic process	gi|501705056|ref|WP_012621508.1|/4.8e-154/phosphatase [[Haemophilus] parasuis]
BGI_novel_N001	HAPS_RS07845	HAPS_RS07845	K14445|1|1.0e-16|93.6|asr:WL1483_4603|solute carrier family 13 (sodium-dependent dicarboxylate transporter), member 2/3/5	GO:0016021//integral component of membrane	GO:0008324//cation transmembrane transporter activity	GO:0098655//cation transmembrane transport;GO:0006813//potassium ion transport	gi|753847551|ref|WP_041603168.1|/0.0e+00/citrate transporter [[Haemophilus] parasuis]
BGI_novel_N051	HAPS_RS08200	HAPS_RS08200	K00847|1|1.7e-169|600.1|hap:HAPS_1688|fructokinase [EC:2.7.1.4]	-	GO:0004747//ribokinase activity	GO:0046835//carbohydrate phosphorylation;GO:0006014//D-ribose metabolic process	gi|498484746|ref|WP_010786521.1|/1.3e-168/aminoimidazole riboside kinase [[Haemophilus] parasuis]
BGI_novel_N278	HAPS_RS11720	HAPS_RS11720	K07493|1|1.6e-31|141.0|epy:EpC_32060|putative transposase	-	-	-	gi|529485729|gb|EQA95293.1|/8.4e-56/transposase, Mutator family protein, partial [Haemophilus parasuis 29755]
BGI_novel_N209	HAPS_RS08550	HAPS_RS08550	-	-	-	-	gi|753847562|ref|WP_041603179.1|/7.9e-79/DNA-binding protein [[Haemophilus] parasuis]
BGI_novel_N219	HAPS_RS09055	HAPS_RS09055	K07002|1|1.6e-103|380.2|hpak:JT17_07630|uncharacterized protein	-	GO:0016787//hydrolase activity	-	gi|491998611|ref|WP_005714118.1|/1.3e-102/esterase [[Haemophilus] parasuis]
BGI_novel_N019	HAPS_RS06250	HAPS_RS06250	K01961|1|1.0e-231|807.4|hie:R2846_1338|acetyl-CoA carboxylase, biotin carboxylase subunit [EC:6.4.1.2 6.3.4.14]	-	GO:0003989//acetyl-CoA carboxylase activity;GO:0046872//metal ion binding;GO:0005524//ATP binding;GO:0004075//biotin carboxylase activity	-	gi|849034575|ref|WP_047977601.1|/1.2e-242/acetyl-CoA carboxylase biotin carboxylase subunit [[Actinobacillus] muris]
BGI_novel_N138	HAPS_RS05085	HAPS_RS05085	K03775|1|9.2e-110|401.0|hap:HAPS_1047|FKBP-type peptidyl-prolyl cis-trans isomerase SlyD [EC:5.2.1.8]	-	GO:0003755//peptidyl-prolyl cis-trans isomerase activity	GO:0006457//protein folding;GO:0000413//protein peptidyl-prolyl isomerization	gi|506419875|ref|WP_015939594.1|/7.2e-109/peptidyl-prolyl cis-trans isomerase [[Haemophilus] parasuis]
BGI_novel_N247	HAPS_RS01110	HAPS_RS01110	K09800|1|0.0e+00|2548.1|hap:HAPS_0221|translocation and assembly module TamB	GO:0016021//integral component of membrane	-	-	gi|501705456|ref|WP_012621619.1|/0.0e+00/tubulin-binding protein [[Haemophilus] parasuis]
BGI_novel_N266	HAPS_RS09515	HAPS_RS09515	K01243|1|8.3e-06|56.6|amaa:amad1_20345|adenosylhomocysteine nucleosidase [EC:3.2.2.9]	-	GO:0004803//transposase activity;GO:0003677//DNA binding	GO:0006313//transposition, DNA-mediated	gi|740728367|ref|WP_038513653.1|/3.5e-184/transposase [[Haemophilus] parasuis]
BGI_novel_N289	HAPS_RS10585	HAPS_RS10585	K16087|1|0.0e+00|1416.4|hap:HAPS_2179|hemoglobin/transferrin/lactoferrin receptor protein	GO:0016021//integral component of membrane;GO:0009279//cell outer membrane	GO:0004872//receptor activity;GO:0005215//transporter activity	GO:0006810//transport	gi|498484233|ref|WP_010786029.1|/0.0e+00/ligand-gated channel [[Haemophilus] parasuis]
BGI_novel_N017	HAPS_RS02865	HAPS_RS02865	K11904|1|3.1e-22|110.9|yin:CH53_2555|type VI secretion system secreted protein VgrG	-	-	-	gi|219691012|gb|ACL32235.1|/1.3e-181/intrrupted gp229, phage associated [Haemophilus parasuis SH0165]
BGI_novel_N048	HAPS_RS00100	HAPS_RS00100	K02343|1|0.0e+00|1308.5|hap:HAPS_0020|DNA polymerase III subunit gamma/tau [EC:2.7.7.7]	GO:0009360//DNA polymerase III complex	GO:0003887//DNA-directed DNA polymerase activity;GO:0003677//DNA binding;GO:0005524//ATP binding	GO:0006260//DNA replication;GO:0071897//DNA biosynthetic process	gi|501705039|ref|WP_012621502.1|/0.0e+00/DNA polymerase III subunit gamma/tau [[Haemophilus] parasuis]
BGI_novel_N233	HAPS_RS11180	HAPS_RS11180	K06236|1|3.5e-103|382.1|hpaz:K756_03395|collagen, type I, alpha	-	-	-	gi|326323999|gb|ADZ54063.1|/0.0e+00/virulence-associated trimeric autotransporter [Haemophilus parasuis SH0165]
BGI_novel_N140	HAPS_RS06495	HAPS_RS06495	K11928|1|9.6e-255|884.0|mvr:X781_6740|sodium/proline symporter	GO:0005886//plasma membrane;GO:0016021//integral component of membrane	GO:0031402//sodium ion binding;GO:0005298//proline:sodium symporter activity	GO:0035524//proline transmembrane transport;GO:0015824//proline transport;GO:0006814//sodium ion transport	gi|491997674|ref|WP_005713424.1|/2.3e-287/sodium:proline symporter [[Haemophilus] parasuis]
BGI_novel_N178	HAPS_RS10415	HAPS_RS10415	K06941|1|2.1e-169|600.1|eau:DI57_02765|23S rRNA (adenine2503-C2)-methyltransferase [EC:2.1.1.192]	GO:0005737//cytoplasm	GO:0046872//metal ion binding;GO:0019843//rRNA binding;GO:0070040//rRNA (adenine-C2-)-methyltransferase activity;GO:0002935//tRNA (adenine-C2-)-methyltransferase activity;GO:0051539//4 iron, 4 sulfur cluster binding;GO:0000049//tRNA binding	GO:0070475//rRNA base methylation;GO:0030488//tRNA methylation	gi|491993332|ref|WP_005710403.1|/1.0e-218/23S rRNA (adenine(2503)-C(2))-methyltransferase RlmN [[Haemophilus] parasuis]
BGI_novel_N049	HAPS_RS08070	HAPS_RS08070	K09808|1|8.4e-188|661.4|asi:ASU2_11280|lipoprotein-releasing system permease protein	GO:0016021//integral component of membrane;GO:0005886//plasma membrane;GO:0009276//Gram-negative-bacterium-type cell wall	GO:0042954//lipoprotein transporter activity	GO:0042953//lipoprotein transport	gi|544678091|ref|WP_021110366.1|/4.8e-230/lipoprotein transporter subunit LolE [[Haemophilus] parasuis]
BGI_novel_N270	HAPS_RS11175	HAPS_RS11175	K06236|1|2.0e-242|844.3|hpaz:K756_03395|collagen, type I, alpha	-	-	-	gi|326323998|gb|ADZ54062.1|/0.0e+00/virulence-associated trimeric autotransporter [Haemophilus parasuis SH0165]
BGI_novel_N102	HAPS_RS10205	HAPS_RS10205	K00265|1|0.0e+00|2230.7|kki:KKKWG1_1168|glutamate synthase (NADPH/NADH) large chain [EC:1.4.1.13 1.4.1.14]	-	GO:0004355//glutamate synthase (NADPH) activity	GO:0006537//glutamate biosynthetic process;GO:0055114//oxidation-reduction process	gi|523675218|emb|CDF97805.1|/0.0e+00/Putative Glutamate synthase subunit alpha [Avibacterium paragallinarum JF4211]
BGI_novel_N168	HAPS_RS09455	HAPS_RS09455	K03315|1|4.5e-259|898.3|hpak:JT17_05645|Na+:H+ antiporter, NhaC family	GO:0016021//integral component of membrane	GO:0015297//antiporter activity	GO:0055085//transmembrane transport	gi|506420275|ref|WP_015939994.1|/2.9e-260/Na+/H+ antiporter NhaC [[Haemophilus] parasuis]
BGI_novel_N137	HAPS_RS10840	HAPS_RS10840	K03702|1|0.0e+00|1102.0|gan:UMN179_00596|excinuclease ABC subunit B	GO:0005737//cytoplasm	GO:0003677//DNA binding;GO:0005524//ATP binding;GO:0004386//helicase activity;GO:0009381//excinuclease ABC activity	GO:0090305//nucleic acid phosphodiester bond hydrolysis;GO:0006289//nucleotide-excision repair;GO:0009432//SOS response	gi|491984106|ref|WP_005705716.1|/0.0e+00/excinuclease ABC subunit B [Haemophilus parahaemolyticus]
BGI_novel_N158	HAPS_RS09935	HAPS_RS09935	K13038|1|1.1e-179|634.4|asi:ASU2_07360|phosphopantothenoylcysteine decarboxylase / phosphopantothenate--cysteine ligase [EC:4.1.1.36 6.3.2.5]	-	GO:0004633//phosphopantothenoylcysteine decarboxylase activity;GO:0004632//phosphopantothenate--cysteine ligase activity;GO:0010181//FMN binding	GO:0015937//coenzyme A biosynthetic process;GO:0015941	gi|498485540|ref|WP_010787262.1|/8.7e-221/phosphopantothenoylcysteine decarboxylase [[Haemophilus] parasuis]
BGI_novel_N130	HAPS_RS01630	HAPS_RS01630	K02470|1|0.0e+00|1412.5|aeu:ACEE_05075|DNA gyrase subunit B [EC:5.99.1.3]	GO:0005694//chromosome;GO:0005737//cytoplasm	GO:0003677//DNA binding;GO:0005524//ATP binding;GO:0003918//DNA topoisomerase type II (ATP-hydrolyzing) activity;GO:0000287//magnesium ion binding	GO:0006261//DNA-dependent DNA replication;GO:0006265//DNA topological change	gi|849033586|ref|WP_047977172.1|/0.0e+00/DNA gyrase subunit B [[Actinobacillus] muris]
BGI_novel_N129	HAPS_RS05070	HAPS_RS05070	K01807|1|2.0e-116|423.3|hap:HAPS_1044|ribose 5-phosphate isomerase A [EC:5.3.1.6]	-	GO:0004751//ribose-5-phosphate isomerase activity	GO:0009052//pentose-phosphate shunt, non-oxidative branch	gi|506419872|ref|WP_015939591.1|/1.6e-115/ribose-5-phosphate isomerase [[Haemophilus] parasuis]
BGI_novel_N277	HAPS_RS10525	HAPS_RS10525	K02015|1|7.1e-145|518.1|hap:HAPS_2167|iron complex transport system permease protein	GO:0016021//integral component of membrane;GO:0005886//plasma membrane	GO:0005215//transporter activity	GO:0006810//transport	gi|506420376|ref|WP_015940095.1|/5.5e-144/iron ABC transporter permease [[Haemophilus] parasuis]
BGI_novel_N151	HAPS_RS03305	HAPS_RS03305	K00632|1|1.2e-189|667.5|apl:APL_0887|acetyl-CoA acyltransferase [EC:2.3.1.16]	-	GO:0016747//transferase activity, transferring acyl groups other than amino-acyl groups	GO:0008152//metabolic process	gi|498484931|ref|WP_010786694.1|/7.4e-242/acetyl-CoA acetyltransferase [[Haemophilus] parasuis]
BGI_novel_N278	HAPS_RS03165	HAPS_RS03165	K03177|1|1.3e-137|494.2|apa:APP7_0682|tRNA pseudouridine55 synthase [EC:5.4.99.25]	-	GO:0009982//pseudouridine synthase activity;GO:0003723//RNA binding	GO:0031119//tRNA pseudouridine synthesis	gi|501705841|ref|WP_012621845.1|/2.2e-168/tRNA pseudouridine(55) synthase [[Haemophilus] parasuis]
BGI_novel_N041	HAPS_RS11225	HAPS_RS11225	K06236|1|3.9e-93|348.2|hpaz:K756_03395|collagen, type I, alpha	-	-	-	gi|326324004|gb|ADZ54068.1|/0.0e+00/virulence-associated trimeric autotransporter [Haemophilus parasuis SH0165]
BGI_novel_N038	HAPS_RS06305	HAPS_RS06305	K00989|1|5.9e-133|478.4|hpaz:K756_00170|ribonuclease PH [EC:2.7.7.56]	-	GO:0004549//tRNA-specific ribonuclease activity;GO:0009022//tRNA nucleotidyltransferase activity;GO:0000049//tRNA binding	GO:0090501//RNA phosphodiester bond hydrolysis;GO:0008033//tRNA processing	gi|498484310|ref|WP_010786104.1|/4.6e-132/ribonuclease PH [[Haemophilus] parasuis]
BGI_novel_N151	HAPS_RS00640	HAPS_RS00640	K03596|1|0.0e+00|1128.6|mhat:B824_16430|GTP-binding protein LepA	-	-	-	gi|400376267|gb|EJP29154.1|/0.0e+00/GTP-binding protein LepA [Haemophilus sputorum HK 2154]
BGI_novel_N202	HAPS_RS05095	HAPS_RS05095	K11261|1|7.5e-11|72.8|afg:AFULGI_00004370|formylmethanofuran dehydrogenase subunit E [EC:1.2.99.5];K01520|5|3.2e-09|67.4|ave:Arcve_0813|dUTP pyrophosphatase [EC:3.6.1.23]	-	-	-	gi|506419877|ref|WP_015939596.1|/1.5e-138/tRNA-Thr(GGU) m(6)t(6)A37 methyltransferase TsaA [[Haemophilus] parasuis]
shap1899.1	HAPS_RS07195	HAPS_RS07195	K21028|1|4.7e-66|256.1|msu:MS1141|molybdopterin synthase sulfurtransferase [EC:2.8.1.11]	-	-	-	gi|529257348|gb|EQA00453.1|/1.3e-70/rhodanese-like domain protein [Haemophilus parasuis str. Nagasaki]
BGI_novel_N152	HAPS_RS06860	HAPS_RS06860	K02337|1|0.0e+00|2003.0|mham:J450_02940|DNA polymerase III subunit alpha [EC:2.7.7.7]	GO:0005737//cytoplasm	GO:0003887//DNA-directed DNA polymerase activity;GO:0003677//DNA binding;GO:0008408//3'-5' exonuclease activity	GO:0006260//DNA replication;GO:0090305//nucleic acid phosphodiester bond hydrolysis;GO:0071897//DNA biosynthetic process	gi|849032933|ref|WP_047976865.1|/0.0e+00/DNA polymerase III subunit alpha [[Actinobacillus] muris]
BGI_novel_N219	HAPS_RS08935	HAPS_RS08935	K02371|1|1.7e-177|626.7|hap:HAPS_1835|enoyl-[acyl-carrier protein] reductase II [EC:1.3.1.9]	-	GO:0051213//dioxygenase activity;GO:0018580//nitronate monooxygenase activity	GO:0055114//oxidation-reduction process	gi|506420222|ref|WP_015939941.1|/1.3e-176/diguanylate cyclase [[Haemophilus] parasuis]
BGI_novel_N123	HAPS_RS09345	HAPS_RS09345	K03498|1|4.5e-241|838.6|mvi:X808_590|trk system potassium uptake protein	GO:0005886//plasma membrane;GO:0016021//integral component of membrane	GO:0022820//potassium ion symporter activity	GO:0071805//potassium ion transmembrane transport	gi|753847569|ref|WP_041603186.1|/2.5e-286/potassium transporter [[Haemophilus] parasuis]
BGI_novel_N124	HAPS_RS01670	HAPS_RS01670	K01703|1|3.4e-222|775.8|sbo:SBO_0059|3-isopropylmalate/(R)-2-methylmalate dehydratase large subunit [EC:4.2.1.33 4.2.1.35]	-	GO:0003861//3-isopropylmalate dehydratase activity;GO:0046872//metal ion binding;GO:0051539//4 iron, 4 sulfur cluster binding	GO:0009082//branched-chain amino acid biosynthetic process;GO:0009098//leucine biosynthetic process	gi|553939508|ref|WP_023147045.1|/9.2e-222/3-isopropylmalate dehydratase large subunit [Escherichia coli]
BGI_novel_N137	HAPS_RS03190	HAPS_RS03190	K06895|1|1.1e-111|407.5|hap:HAPS_0652|L-lysine exporter family protein LysE/ArgO	GO:0016021//integral component of membrane;GO:0005886//plasma membrane	-	GO:0006865//amino acid transport	gi|501705856|ref|WP_012621850.1|/8.5e-111/lysine exporter protein LysE/YggA [[Haemophilus] parasuis]
BGI_novel_N264	HAPS_RS11190	HAPS_RS11190	K06236|1|1.3e-80|307.0|hpaz:K756_03395|collagen, type I, alpha	GO:0019867//outer membrane	-	GO:0009405//pathogenesis	gi|326324000|gb|ADZ54064.1|/0.0e+00/virulence-associated trimeric autotransporter [Haemophilus parasuis SH0165]
BGI_novel_N130	HAPS_RS11275	HAPS_RS11275	K06236|1|1.4e-286|991.9|hpaz:K756_03395|collagen, type I, alpha	GO:0016021//integral component of membrane;GO:0019867//outer membrane	-	GO:0009405//pathogenesis	gi|326324006|gb|ADZ54070.1|/0.0e+00/virulence-associated trimeric autotransporter [Haemophilus parasuis SH0165]
BGI_novel_N040	HAPS_RS11190	HAPS_RS11190	K06236|1|1.3e-80|307.0|hpaz:K756_03395|collagen, type I, alpha	GO:0019867//outer membrane	-	GO:0009405//pathogenesis	gi|326324000|gb|ADZ54064.1|/0.0e+00/virulence-associated trimeric autotransporter [Haemophilus parasuis SH0165]
BGI_novel_N226	HAPS_RS11180	HAPS_RS11180	K06236|1|3.5e-103|382.1|hpaz:K756_03395|collagen, type I, alpha	-	-	-	gi|326323999|gb|ADZ54063.1|/0.0e+00/virulence-associated trimeric autotransporter [Haemophilus parasuis SH0165]
BGI_novel_N275	HAPS_RS11180	HAPS_RS11180	K06236|1|3.5e-103|382.1|hpaz:K756_03395|collagen, type I, alpha	-	-	-	gi|326323999|gb|ADZ54063.1|/0.0e+00/virulence-associated trimeric autotransporter [Haemophilus parasuis SH0165]
BGI_novel_N029	HAPS_RS05860	HAPS_RS05860	K19227|1|3.3e-176|622.5|hpaz:K756_00635|cationic peptide transport system permease protein	GO:0016021//integral component of membrane;GO:0005886//plasma membrane	-	GO:0006810//transport	gi|498484373|ref|WP_010786166.1|/2.6e-175/peptide ABC transporter permease [[Haemophilus] parasuis]
BGI_novel_N076	HAPS_RS10125	HAPS_RS10125	K04753|1|3.9e-202|709.1|mhao:J451_07260|suppressor of ftsI	GO:0032153//cell division site;GO:0042597//periplasmic space	GO:0005507//copper ion binding;GO:0016491//oxidoreductase activity	GO:0055114//oxidation-reduction process;GO:0043093//FtsZ-dependent cytokinesis	gi|506420344|ref|WP_015940063.1|/6.7e-273/cell division protein FtsP [[Haemophilus] parasuis]
BGI_novel_N051	HAPS_RS09280	HAPS_RS09280	K00604|1|7.8e-178|627.9|hap:HAPS_1910|methionyl-tRNA formyltransferase [EC:2.1.2.9]	-	GO:0004479//methionyl-tRNA formyltransferase activity	GO:0071951//conversion of methionyl-tRNA to N-formyl-methionyl-tRNA;GO:0006413//translational initiation	gi|506420251|ref|WP_015939970.1|/6.1e-177/methionyl-tRNA formyltransferase [[Haemophilus] parasuis]
BGI_novel_N157	HAPS_RS10325	HAPS_RS10325	K02193|1|2.3e-117|426.4|hap:HAPS_2126|heme exporter protein A [EC:3.6.3.41]	GO:0030288//outer membrane-bounded periplasmic space;GO:0043190//ATP-binding cassette (ABC) transporter complex	GO:0015439//heme-transporting ATPase activity;GO:0103115//protoheme IX ABC transporter activity;GO:0005524//ATP binding	GO:0055085//transmembrane transport;GO:0017004//cytochrome complex assembly;GO:0015886//heme transport	gi|506420356|ref|WP_015940075.1|/1.8e-116/heme ABC exporter ATP-binding protein CcmA [[Haemophilus] parasuis]
BGI_novel_N196	HAPS_RS03415	HAPS_RS03415	K05810|1|1.4e-142|510.4|hap:HAPS_0700|laccase domain-containing protein	-	-	-	gi|491993577|ref|WP_005710648.1|/1.1e-141/polyphenol oxidase [[Haemophilus] parasuis]
BGI_novel_N013	HAPS_RS10945	HAPS_RS10945	K02042|1|7.9e-144|514.6|hap:HAPS_2252|phosphonate transport system permease protein	GO:0016021//integral component of membrane;GO:0005886//plasma membrane	-	GO:0006810//transport	gi|506420420|ref|WP_015940139.1|/6.2e-143/phosphonate ABC transporter permease [[Haemophilus] parasuis]
BGI_novel_N118	HAPS_RS06675	HAPS_RS06675	K07058|1|6.3e-155|551.6|hpak:JT17_05175|membrane protein	GO:0005887//integral component of plasma membrane	-	-	gi|498485401|ref|WP_010787130.1|/4.9e-154/membrane protein [[Haemophilus] parasuis]
BGI_novel_N124	HAPS_RS02705	HAPS_RS02705	-	-	-	-	gi|219690979|gb|ACL32202.1|/0.0e+00/bacteriophage P2 tail protein GPT; putative tail length determinator [Haemophilus parasuis SH0165]
BGI_novel_N265	HAPS_RS08945	HAPS_RS08945	-	-	-	-	gi|492365414|ref|WP_005821902.1|/8.5e-193/MULTISPECIES: hypothetical protein [Pasteurellaceae]
BGI_novel_N273	HAPS_RS01775	HAPS_RS01775	K00800|1|4.9e-247|858.2|hpaz:K756_04735|3-phosphoshikimate 1-carboxyvinyltransferase [EC:2.5.1.19]	GO:0005737//cytoplasm	GO:0003866//3-phosphoshikimate 1-carboxyvinyltransferase activity	GO:0008652//cellular amino acid biosynthetic process;GO:0009423//chorismate biosynthetic process;GO:0009073//aromatic amino acid family biosynthetic process	gi|753847490|ref|WP_041603107.1|/2.0e-247/3-phosphoshikimate 1-carboxyvinyltransferase [[Haemophilus] parasuis]
shap341.1	HAPS_RS02585	HAPS_RS02585	K07320|1|3.2e-163|579.3|btra:F544_13700|ribosomal protein L3 glutamine methyltransferase [EC:2.1.1.298]	GO:0005840//ribosome	GO:0009007//site-specific DNA-methyltransferase (adenine-specific) activity;GO:0003676//nucleic acid binding;GO:0036009//protein-glutamine N-methyltransferase activity	GO:0032775//DNA methylation on adenine;GO:0018364//peptidyl-glutamine methylation	gi|498485003|ref|WP_010786764.1|/2.6e-180/ribosomal protein L3 N(5)-glutamine methyltransferase [[Haemophilus] parasuis]
BGI_novel_N032	HAPS_RS11085	HAPS_RS11085	K00891|1|4.4e-90|335.5|hpas:JL26_06205|shikimate kinase [EC:2.7.1.71]	GO:0005737//cytoplasm	GO:0004765//shikimate kinase activity;GO:0005524//ATP binding;GO:0000287//magnesium ion binding	GO:0009423//chorismate biosynthetic process;GO:0008652//cellular amino acid biosynthetic process;GO:0016310//phosphorylation;GO:0009073//aromatic amino acid family biosynthetic process	gi|506420438|ref|WP_015940157.1|/3.4e-89/shikimate kinase [[Haemophilus] parasuis]
BGI_novel_N156	HAPS_RS10090	HAPS_RS10090	K03723|1|0.0e+00|1922.9|mvr:X781_4670|transcription-repair coupling factor (superfamily II helicase) [EC:3.6.4.-]	GO:0005737//cytoplasm	GO:0003684//damaged DNA binding;GO:0005524//ATP binding;GO:0004386//helicase activity	GO:0006355//regulation of transcription, DNA-templated;GO:0000716//transcription-coupled nucleotide-excision repair, DNA damage recognition	gi|748133820|ref|WP_039709263.1|/0.0e+00/transcription-repair coupling factor [Actinobacillus pleuropneumoniae]
BGI_novel_N083	HAPS_RS10295	HAPS_RS10295	K03526|1|1.3e-187|660.6|mhay:VK67_02915|(E)-4-hydroxy-3-methylbut-2-enyl-diphosphate synthase [EC:1.17.7.1 1.17.7.3]	-	GO:0046429//4-hydroxy-3-methylbut-2-en-1-yl diphosphate synthase activity;GO:0005506//iron ion binding;GO:0051539//4 iron, 4 sulfur cluster binding	GO:0016114//terpenoid biosynthetic process;GO:0019288//isopentenyl diphosphate biosynthetic process, methylerythritol 4-phosphate pathway;GO:0055114//oxidation-reduction process	gi|493292721|ref|WP_006250404.1|/9.9e-187/4-hydroxy-3-methylbut-2-en-1-yl diphosphate synthase [Mannheimia haemolytica]
BGI_novel_N252	HAPS_RS07845	HAPS_RS07845	K14445|1|1.0e-16|93.6|asr:WL1483_4603|solute carrier family 13 (sodium-dependent dicarboxylate transporter), member 2/3/5	GO:0016021//integral component of membrane	GO:0008324//cation transmembrane transporter activity	GO:0098655//cation transmembrane transport;GO:0006813//potassium ion transport	gi|753847551|ref|WP_041603168.1|/0.0e+00/citrate transporter [[Haemophilus] parasuis]
BGI_novel_N089	HAPS_RS01430	HAPS_RS01430	K07224|1|4.9e-100|369.4|mve:X875_10550|iron uptake system component EfeO	-	-	-	gi|757674458|ref|WP_042905941.1|/2.5e-114/iron ABC transporter substrate-binding protein [[Haemophilus] parasuis]
BGI_novel_N045	HAPS_RS08875	HAPS_RS08875	K21023|1|1.1e-52|212.6|pam:PANA_3329|diguanylate cyclase [EC:2.7.7.65];K05825|3|2.2e-18|98.6|aja:AJAP_21515|2-aminoadipate transaminase [EC:2.6.1.-]	-	-	-	gi|672887428|emb|CDI00315.1|/7.0e-136/GntR family transcriptional regulator [Haemophilus parasuis 29755]
BGI_novel_N290	HAPS_RS03450	HAPS_RS03450	K07106|1|1.4e-131|474.2|mvr:X781_14860|N-acetylmuramic acid 6-phosphate etherase [EC:4.2.1.126]	-	-	-	gi|498484885|ref|WP_010786650.1|/2.9e-160/N-acetylmuramic acid 6-phosphate etherase [[Haemophilus] parasuis]
BGI_novel_N285	HAPS_RS01355	HAPS_RS01355	K07462|1|4.0e-257|892.1|aeu:ACEE_02700|single-stranded-DNA-specific exonuclease [EC:3.1.-.-]	-	GO:0003676//nucleic acid binding;GO:0008409//5'-3' exonuclease activity	GO:0090305//nucleic acid phosphodiester bond hydrolysis;GO:0006310//DNA recombination;GO:0006281//DNA repair	gi|737512195|ref|WP_035491449.1|/0.0e+00/single-stranded-DNA-specific exonuclease RecJ [[Haemophilus] parasuis]
BGI_novel_N289	HAPS_RS07745	HAPS_RS07745	K00648|1|2.3e-145|520.0|asu:Asuc_2003|3-oxoacyl-[acyl-carrier-protein] synthase III [EC:2.3.1.180]	GO:0005737//cytoplasm	GO:0033818//beta-ketoacyl-acyl-carrier-protein synthase III activity;GO:0004315//3-oxoacyl-[acyl-carrier-protein] synthase activity	GO:0006633//fatty acid biosynthetic process	gi|491996163|ref|WP_005712641.1|/6.9e-173/3-oxoacyl-ACP synthase [[Haemophilus] parasuis]
BGI_novel_N086	HAPS_RS04085	HAPS_RS04085	K01057|1|1.8e-131|473.4|hap:HAPS_0837|6-phosphogluconolactonase [EC:3.1.1.31]	-	GO:0017057//6-phosphogluconolactonase activity	GO:0005975//carbohydrate metabolic process;GO:0006098//pentose-phosphate shunt	gi|501707295|ref|WP_012621946.1|/1.4e-130/6-phosphogluconolactonase [[Haemophilus] parasuis]
BGI_novel_N155	HAPS_RS09025	HAPS_RS09025	K03110|1|8.1e-253|877.5|hap:HAPS_1856|fused signal recognition particle receptor	GO:0005737//cytoplasm;GO:0031226//intrinsic component of plasma membrane	GO:0003924//GTPase activity;GO:0005525//GTP binding	GO:0051301//cell division;GO:0006614//SRP-dependent cotranslational protein targeting to membrane	gi|506420225|ref|WP_015939944.1|/6.3e-252/signal recognition particle-docking protein FtsY [[Haemophilus] parasuis]
BGI_novel_N078	HAPS_RS01350	HAPS_RS01350	K02446|1|9.3e-182|641.0|hap:HAPS_0273|fructose-1,6-bisphosphatase II [EC:3.1.3.11]	-	GO:0046872//metal ion binding;GO:0042132//fructose 1,6-bisphosphate 1-phosphatase activity	GO:0006071//glycerol metabolic process;GO:0006094//gluconeogenesis;GO:0016311//dephosphorylation	gi|501705522|ref|WP_012621647.1|/7.3e-181/fructose-1,6-bisphosphatase, class II [[Haemophilus] parasuis]
BGI_novel_N137	HAPS_RS07845	HAPS_RS07845	K14445|1|1.0e-16|93.6|asr:WL1483_4603|solute carrier family 13 (sodium-dependent dicarboxylate transporter), member 2/3/5	GO:0016021//integral component of membrane	GO:0008324//cation transmembrane transporter activity	GO:0098655//cation transmembrane transport;GO:0006813//potassium ion transport	gi|753847551|ref|WP_041603168.1|/0.0e+00/citrate transporter [[Haemophilus] parasuis]
BGI_novel_N038	HAPS_RS08460	HAPS_RS08460	K00943|1|4.9e-112|408.7|hap:HAPS_1742|dTMP kinase [EC:2.7.4.9]	-	GO:0005524//ATP binding;GO:0004798//thymidylate kinase activity	GO:0006233//dTDP biosynthetic process;GO:0046939//nucleotide phosphorylation;GO:0006235//dTTP biosynthetic process	gi|506420181|ref|WP_015939900.1|/3.8e-111/thymidylate kinase [[Haemophilus] parasuis]
BGI_novel_N062	HAPS_RS05510	HAPS_RS05510	K03316|1|5.4e-246|854.7|hpak:JT17_10000|monovalent cation:H+ antiporter, CPA1 family	GO:0016021//integral component of membrane	GO:0015299//solute:proton antiporter activity	GO:1902600//hydrogen ion transmembrane transport	gi|491995601|ref|WP_005712132.1|/4.2e-245/sodium:proton antiporter [[Haemophilus] parasuis]
BGI_novel_N252	HAPS_RS07330	HAPS_RS07330	K03106|1|7.0e-236|821.2|msu:MS0519|signal recognition particle subunit SRP54 [EC:3.6.5.4]	GO:0048500//signal recognition particle	GO:0008312//7S RNA binding;GO:0003924//GTPase activity;GO:0005525//GTP binding	GO:0006614//SRP-dependent cotranslational protein targeting to membrane	gi|499513058|ref|WP_011199698.1|/5.4e-235/signal recognition particle protein [[Mannheimia] succiniciproducens]
BGI_novel_N029	HAPS_RS06100	HAPS_RS06100	K04066|1|0.0e+00|1449.9|hpak:JT17_08890|primosomal protein N' (replication factor Y) (superfamily II helicase) [EC:3.6.4.-]	GO:1990077//primosome complex	GO:0008270//zinc ion binding;GO:0004003//ATP-dependent DNA helicase activity;GO:0003677//DNA binding;GO:0005524//ATP binding	GO:0006269//DNA replication, synthesis of RNA primer;GO:0006268//DNA unwinding involved in DNA replication	gi|514061163|ref|WP_016527474.1|/0.0e+00/primosomal protein N' [[Haemophilus] parasuis]
BGI_novel_N289	HAPS_RS00580	HAPS_RS00580	K01000|1|1.2e-190|670.6|mvi:X808_17450|phospho-N-acetylmuramoyl-pentapeptide-transferase [EC:2.7.8.13]	GO:0005886//plasma membrane;GO:0016021//integral component of membrane	GO:0051992;GO:0008963//phospho-N-acetylmuramoyl-pentapeptide-transferase activity	GO:0008360//regulation of cell shape;GO:0071555//cell wall organization;GO:0009252//peptidoglycan biosynthetic process;GO:0007049//cell cycle;GO:0051301//cell division	gi|643488236|ref|WP_025217958.1|/9.3e-190/phospho-N-acetylmuramoyl-pentapeptide-transferase [Mannheimia varigena]
BGI_novel_N135	HAPS_RS10310	HAPS_RS10310	K11085|1|2.8e-290|1002.3|btrh:F543_8860|ATP-binding cassette, subfamily B, bacterial MsbA [EC:3.6.3.-]	GO:0043190//ATP-binding cassette (ABC) transporter complex	GO:0034040//lipid-transporting ATPase activity;GO:0005524//ATP binding	GO:0055085//transmembrane transport;GO:0006869//lipid transport	gi|506420354|ref|WP_015940073.1|/0.0e+00/lipid ABC transporter permease/ATP-binding protein [[Haemophilus] parasuis]
BGI_novel_N071	HAPS_RS10090	HAPS_RS10090	K03723|1|0.0e+00|1922.9|mvr:X781_4670|transcription-repair coupling factor (superfamily II helicase) [EC:3.6.4.-]	GO:0005737//cytoplasm	GO:0003684//damaged DNA binding;GO:0005524//ATP binding;GO:0004386//helicase activity	GO:0006355//regulation of transcription, DNA-templated;GO:0000716//transcription-coupled nucleotide-excision repair, DNA damage recognition	gi|748133820|ref|WP_039709263.1|/0.0e+00/transcription-repair coupling factor [Actinobacillus pleuropneumoniae]
BGI_novel_N250	HAPS_RS01840	HAPS_RS01840	K03701|1|0.0e+00|1716.4|apa:APP7_0844|excinuclease ABC subunit A	GO:0009380//excinuclease repair complex;GO:0005737//cytoplasm	GO:0008270//zinc ion binding;GO:0003677//DNA binding;GO:0005524//ATP binding;GO:0016887//ATPase activity;GO:0009381//excinuclease ABC activity	GO:0090305//nucleic acid phosphodiester bond hydrolysis;GO:0006289//nucleotide-excision repair;GO:0009432//SOS response	gi|737515642|ref|WP_035494578.1|/0.0e+00/excinuclease ABC subunit A [[Haemophilus] parasuis]
BGI_novel_N207	HAPS_RS11225	HAPS_RS11225	K06236|1|3.9e-93|348.2|hpaz:K756_03395|collagen, type I, alpha	-	-	-	gi|326324004|gb|ADZ54068.1|/0.0e+00/virulence-associated trimeric autotransporter [Haemophilus parasuis SH0165]
BGI_novel_N251	HAPS_RS04880	HAPS_RS04880	K02498|1|2.8e-175|619.8|btra:F544_8710|HemY protein	GO:0016021//integral component of membrane	-	GO:0042168//heme metabolic process	gi|498485371|ref|WP_010787103.1|/5.6e-231/heme biosynthesis protein HemY [[Haemophilus] parasuis]
BGI_novel_N214	HAPS_RS05535	HAPS_RS05535	K00794|1|1.6e-80|303.5|hap:HAPS_1137|6,7-dimethyl-8-ribityllumazine synthase [EC:2.5.1.78]	GO:0009349//riboflavin synthase complex	GO:0016874//ligase activity;GO:0016740//transferase activity;GO:0000906//6,7-dimethyl-8-ribityllumazine synthase activity	GO:0009231//riboflavin biosynthetic process	gi|498484419|ref|WP_010786211.1|/1.3e-79/6,7-dimethyl-8-ribityllumazine synthase [[Haemophilus] parasuis]
BGI_novel_N291	HAPS_RS06500	HAPS_RS06500	K13821|1|0.0e+00|1922.5|mvr:X781_6750|RHH-type transcriptional regulator, proline utilization regulon repressor / proline dehydrogenase / delta 1-pyrroline-5-carboxylate dehydrogenase [EC:1.5.5.2 1.2.1.88]	-	GO:0016620//oxidoreductase activity, acting on the aldehyde or oxo group of donors, NAD or NADP as acceptor;GO:0004657//proline dehydrogenase activity;GO:0003677//DNA binding;GO:0003842//1-pyrroline-5-carboxylate dehydrogenase activity;GO:0003700//transcription factor activity, sequence-specific DNA binding	GO:0055114//oxidation-reduction process;GO:0006355//regulation of transcription, DNA-templated;GO:0010133//proline catabolic process to glutamate;GO:0006561//proline biosynthetic process	gi|498485426|ref|WP_010787155.1|/0.0e+00/bifunctional proline dehydrogenase/L-glutamate gamma-semialdehyde dehydrogenase [[Haemophilus] parasuis]
BGI_novel_N005	HAPS_RS03165	HAPS_RS03165	K03177|1|1.3e-137|494.2|apa:APP7_0682|tRNA pseudouridine55 synthase [EC:5.4.99.25]	-	GO:0009982//pseudouridine synthase activity;GO:0003723//RNA binding	GO:0031119//tRNA pseudouridine synthesis	gi|501705841|ref|WP_012621845.1|/2.2e-168/tRNA pseudouridine(55) synthase [[Haemophilus] parasuis]
BGI_novel_N088	HAPS_RS06875	HAPS_RS06875	K11720|1|3.9e-162|575.9|mve:X875_5820|lipopolysaccharide export system permease protein	GO:0043190//ATP-binding cassette (ABC) transporter complex	-	GO:0055085//transmembrane transport	gi|498485301|ref|WP_010787037.1|/2.7e-197/LPS export ABC transporter permease LptG [[Haemophilus] parasuis]
BGI_novel_N229	HAPS_RS06110	HAPS_RS06110	K05786|1|1.3e-158|563.9|hpaz:K756_00380|chloramphenicol-sensitive protein RarD	GO:0005887//integral component of plasma membrane	GO:0005215//transporter activity	GO:0006810//transport	gi|498484339|ref|WP_010786133.1|/4.8e-160/permease [[Haemophilus] parasuis]
BGI_novel_N275	HAPS_RS01100	HAPS_RS01100	K09798|1|1.6e-153|547.0|hpas:JL26_04930|uncharacterized protein	-	GO:0016810//hydrolase activity, acting on carbon-nitrogen (but not peptide) bonds	GO:0005975//carbohydrate metabolic process	gi|501705454|ref|WP_012621617.1|/6.4e-154/hypothetical protein [[Haemophilus] parasuis]
BGI_novel_N102	HAPS_RS04935	HAPS_RS04935	K03722|1|0.0e+00|1112.8|btre:F542_7590|ATP-dependent DNA helicase DinG [EC:3.6.4.12]	-	GO:0003677//DNA binding;GO:0004003//ATP-dependent DNA helicase activity;GO:0005524//ATP binding	GO:0032508//DNA duplex unwinding;GO:0006139//nucleobase-containing compound metabolic process	gi|849034420|ref|WP_047977538.1|/0.0e+00/ATP-dependent helicase [[Actinobacillus] muris]
BGI_novel_N141	HAPS_RS08115	HAPS_RS08115	K03614|1|1.4e-199|700.3|hap:HAPS_1672|electron transport complex protein RnfD	GO:0016021//integral component of membrane;GO:0005886//plasma membrane	-	GO:0022900//electron transport chain;GO:0006810//transport	gi|498484734|ref|WP_010786510.1|/1.1e-198/electron transport complex subunit D [[Haemophilus] parasuis]
BGI_novel_N261	HAPS_RS04770	HAPS_RS04770	K00024|1|7.8e-170|601.3|hap:HAPS_0981|malate dehydrogenase [EC:1.1.1.37]	-	GO:0030060//L-malate dehydrogenase activity	GO:0005975//carbohydrate metabolic process;GO:0006108//malate metabolic process;GO:0006099//tricarboxylic acid cycle	gi|506419833|ref|WP_015939552.1|/6.0e-169/malate dehydrogenase [[Haemophilus] parasuis]
BGI_novel_N268	HAPS_RS07050	HAPS_RS07050	K02031|1|2.4e-207|726.5|btre:F542_14600|peptide/nickel transport system ATP-binding protein;K02032|1|2.4e-207|726.5|btre:F542_14600|peptide/nickel transport system ATP-binding protein	-	GO:0016887//ATPase activity;GO:0005524//ATP binding	-	gi|506420061|ref|WP_015939780.1|/4.3e-264/ABC transporter ATP-binding protein [[Haemophilus] parasuis]
BGI_novel_N213	HAPS_RS06100	HAPS_RS06100	K04066|1|0.0e+00|1449.9|hpak:JT17_08890|primosomal protein N' (replication factor Y) (superfamily II helicase) [EC:3.6.4.-]	GO:1990077//primosome complex	GO:0008270//zinc ion binding;GO:0004003//ATP-dependent DNA helicase activity;GO:0003677//DNA binding;GO:0005524//ATP binding	GO:0006269//DNA replication, synthesis of RNA primer;GO:0006268//DNA unwinding involved in DNA replication	gi|514061163|ref|WP_016527474.1|/0.0e+00/primosomal protein N' [[Haemophilus] parasuis]
BGI_novel_N059	HAPS_RS01735	HAPS_RS01735	K01153|1|0.0e+00|2074.7|hap:HAPS_0350|type I restriction enzyme, R subunit [EC:3.1.21.3]	-	GO:0004386//helicase activity;GO:0003677//DNA binding;GO:0005524//ATP binding;GO:0009035//Type I site-specific deoxyribonuclease activity	GO:0090305//nucleic acid phosphodiester bond hydrolysis;GO:0009307//DNA restriction-modification system	gi|501705603|ref|WP_012621686.1|/0.0e+00/type I restriction endonuclease HindVIIP subunit R [[Haemophilus] parasuis]
BGI_novel_N141	HAPS_RS11330	HAPS_RS11330	K06236|1|7.8e-99|367.1|hpaz:K756_03395|collagen, type I, alpha	-	-	-	gi|326324007|gb|ADZ54071.1|/0.0e+00/virulence-associated trimeric autotransporter [Haemophilus parasuis SH0165]
BGI_novel_N029	HAPS_RS11330	HAPS_RS11330	K06236|1|7.8e-99|367.1|hpaz:K756_03395|collagen, type I, alpha	-	-	-	gi|326324007|gb|ADZ54071.1|/0.0e+00/virulence-associated trimeric autotransporter [Haemophilus parasuis SH0165]
BGI_novel_N118	HAPS_RS06880	HAPS_RS06880	K07091|1|2.2e-200|703.0|hap:HAPS_1418|lipopolysaccharide export system permease protein	GO:0043190//ATP-binding cassette (ABC) transporter complex	-	GO:0055085//transmembrane transport	gi|498485300|ref|WP_010787036.1|/1.7e-199/LPS export ABC transporter permease LptF [[Haemophilus] parasuis]
BGI_novel_N275	HAPS_RS09020	HAPS_RS09020	K08316|1|1.7e-106|390.2|hap:HAPS_1855|16S rRNA (guanine966-N2)-methyltransferase [EC:2.1.1.171]	-	GO:0003676//nucleic acid binding;GO:0052913//16S rRNA (guanine(966)-N(2))-methyltransferase activity	GO:0031167//rRNA methylation	gi|506420224|ref|WP_015939943.1|/1.3e-105/16S rRNA (guanine(966)-N(2))-methyltransferase RsmD [[Haemophilus] parasuis]
BGI_novel_N166	HAPS_RS00095	HAPS_RS00095	K00759|1|5.2e-94|348.6|hap:HAPS_0019|adenine phosphoribosyltransferase [EC:2.4.2.7]	GO:0005737//cytoplasm	GO:0003999//adenine phosphoribosyltransferase activity	GO:0044209//AMP salvage;GO:0006168//adenine salvage	gi|491996244|ref|WP_005712695.1|/4.1e-93/adenine phosphoribosyltransferase [[Haemophilus] parasuis]
BGI_novel_N196	HAPS_RS07330	HAPS_RS07330	K03106|1|7.0e-236|821.2|msu:MS0519|signal recognition particle subunit SRP54 [EC:3.6.5.4]	GO:0048500//signal recognition particle	GO:0008312//7S RNA binding;GO:0003924//GTPase activity;GO:0005525//GTP binding	GO:0006614//SRP-dependent cotranslational protein targeting to membrane	gi|499513058|ref|WP_011199698.1|/5.4e-235/signal recognition particle protein [[Mannheimia] succiniciproducens]
BGI_novel_N155	HAPS_RS10650	HAPS_RS10650	K01271|1|8.3e-194|681.4|bto:WQG_5850|Xaa-Pro dipeptidase [EC:3.4.13.9]	-	GO:0046872//metal ion binding;GO:0016795;GO:0102009//proline dipeptidase activity;GO:0008235//metalloexopeptidase activity	GO:0006508//proteolysis	gi|506420391|ref|WP_015940110.1|/5.9e-263/Xaa-Pro dipeptidase [[Haemophilus] parasuis]
BGI_novel_N081	HAPS_RS03195	HAPS_RS03195	K00164|1|0.0e+00|1686.8|aeu:ACEE_02680|2-oxoglutarate dehydrogenase E1 component [EC:1.2.4.2]	-	GO:0004591//oxoglutarate dehydrogenase (succinyl-transferring) activity;GO:0030976//thiamine pyrophosphate binding	GO:0006099//tricarboxylic acid cycle	gi|746131114|ref|WP_039196518.1|/0.0e+00/2-oxoglutarate dehydrogenase subunit E1 [Actinobacillus equuli]
BGI_novel_N124	HAPS_RS11310	HAPS_RS11310	K06236|1|7.7e-115|418.7|hpaz:K756_03395|collagen, type I, alpha	-	-	-	gi|908396227|ref|WP_049753202.1|/6.5e-193/hypothetical protein [[Haemophilus] parasuis]
BGI_novel_N051	HAPS_RS02525	HAPS_RS02525	K02427|1|4.2e-103|379.0|hdu:HD_1501|23S rRNA (uridine2552-2'-O)-methyltransferase [EC:2.1.1.166]	GO:0005737//cytoplasm	GO:0008650//rRNA (uridine-2'-O-)-methyltransferase activity;GO:0003723//RNA binding	GO:0031167//rRNA methylation	gi|498485111|ref|WP_010786866.1|/2.4e-113/ribosomal RNA large subunit methyltransferase E [[Haemophilus] parasuis]
BGI_novel_N099	HAPS_RS10690	HAPS_RS10690	K03270|1|2.1e-95|353.2|hpak:JT17_04155|3-deoxy-D-manno-octulosonate 8-phosphate phosphatase (KDO 8-P phosphatase) [EC:3.1.3.45]	-	GO:0046872//metal ion binding;GO:0019143//3-deoxy-manno-octulosonate-8-phosphatase activity	GO:0016311//dephosphorylation	gi|491993433|ref|WP_005710504.1|/1.6e-94/3-deoxy-D-manno-octulosonate 8-phosphate phosphatase [[Haemophilus] parasuis]
BGI_novel_N052	HAPS_RS11275	HAPS_RS11275	K06236|1|1.4e-286|991.9|hpaz:K756_03395|collagen, type I, alpha	GO:0016021//integral component of membrane;GO:0019867//outer membrane	-	GO:0009405//pathogenesis	gi|326324006|gb|ADZ54070.1|/0.0e+00/virulence-associated trimeric autotransporter [Haemophilus parasuis SH0165]
BGI_novel_N224	HAPS_RS04865	HAPS_RS04865	K15738|1|0.0e+00|1112.8|apl:APL_0294|ATP-binding cassette, subfamily F, uup	-	GO:0003677//DNA binding;GO:0005524//ATP binding;GO:0015439//heme-transporting ATPase activity;GO:0103115//protoheme IX ABC transporter activity	GO:0055085//transmembrane transport;GO:0015886//heme transport	gi|506419842|ref|WP_015939561.1|/0.0e+00/ABC transporter ATPase [[Haemophilus] parasuis]
BGI_novel_N152	HAPS_RS09230	HAPS_RS09230	K00948|1|4.6e-34|151.8|hco:LOKO_01238|ribose-phosphate pyrophosphokinase [EC:2.7.6.1];K11690|2|2.9e-12|79.3|gsn:YC6258_00925|C4-dicarboxylate transporter, DctM subunit	GO:0016021//integral component of membrane	-	-	gi|506420241|ref|WP_015939960.1|/0.0e+00/C4-dicarboxylate ABC transporter [[Haemophilus] parasuis]
BGI_novel_N040	HAPS_RS03190	HAPS_RS03190	K06895|1|1.1e-111|407.5|hap:HAPS_0652|L-lysine exporter family protein LysE/ArgO	GO:0016021//integral component of membrane;GO:0005886//plasma membrane	-	GO:0006865//amino acid transport	gi|501705856|ref|WP_012621850.1|/8.5e-111/lysine exporter protein LysE/YggA [[Haemophilus] parasuis]
BGI_novel_N081	HAPS_RS03960	HAPS_RS03960	K00995|1|6.0e-98|361.7|hpas:JL26_02055|CDP-diacylglycerol--glycerol-3-phosphate 3-phosphatidyltransferase [EC:2.7.8.5]	GO:0016021//integral component of membrane	GO:0008444//CDP-diacylglycerol-glycerol-3-phosphate 3-phosphatidyltransferase activity	GO:0008654//phospholipid biosynthetic process	gi|491998646|ref|WP_005714153.1|/4.7e-97/CDP-diacylglycerol--glycerol-3-phosphate 3-phosphatidyltransferase [[Haemophilus] parasuis]
BGI_novel_N166	HAPS_RS04835	HAPS_RS04835	K11747|1|0.0e+00|1228.4|hap:HAPS_0994|glutathione-regulated potassium-efflux system protein KefB	GO:0005886//plasma membrane;GO:0016021//integral component of membrane	GO:0015299//solute:proton antiporter activity	GO:1902600//hydrogen ion transmembrane transport;GO:0006813//potassium ion transport	gi|506419837|ref|WP_015939556.1|/0.0e+00/potassium transporter [[Haemophilus] parasuis]
BGI_novel_N277	HAPS_RS04650	HAPS_RS04650	K06168|1|3.2e-244|849.0|aaz:ADJ80_10730|tRNA-2-methylthio-N6-dimethylallyladenosine synthase [EC:2.8.4.3]	GO:0005737//cytoplasm	GO:0005506//iron ion binding;GO:0016740//transferase activity;GO:0051539//4 iron, 4 sulfur cluster binding	GO:0006400//tRNA modification	gi|849030770|ref|WP_047975965.1|/1.6e-258/tRNA-2-methylthio-N(6)-dimethylallyladenosine synthase MiaB [[Actinobacillus] muris]
BGI_novel_N228	HAPS_RS07415	HAPS_RS07415	K01818|1|0.0e+00|1096.3|mvi:X808_20750|L-fucose/D-arabinose isomerase [EC:5.3.1.25 5.3.1.3]	GO:0005737//cytoplasm	GO:0030145//manganese ion binding;GO:0008736//L-fucose isomerase activity	GO:0042355//L-fucose catabolic process	gi|763129406|ref|WP_044009294.1|/0.0e+00/L-fucose isomerase [[Haemophilus] parasuis]
BGI_novel_N119	HAPS_RS07855	HAPS_RS07855	K02108|1|5.7e-150|535.0|hpak:JT17_06790|F-type H+-transporting ATPase subunit a	GO:0016021//integral component of membrane;GO:0045263//proton-transporting ATP synthase complex, coupling factor F(o);GO:0005886//plasma membrane	GO:0046933//proton-transporting ATP synthase activity, rotational mechanism	GO:0042777//plasma membrane ATP synthesis coupled proton transport	gi|491997965|ref|WP_005713638.1|/4.5e-149/ATP synthase subunit A [[Haemophilus] parasuis]
BGI_novel_N138	HAPS_RS04900	HAPS_RS04900	K03310|1|6.0e-219|765.0|btrh:F543_15270|alanine or glycine:cation symporter, AGCS family	GO:0005886//plasma membrane;GO:0016021//integral component of membrane	GO:0015655//alanine:sodium symporter activity	GO:0055085//transmembrane transport;GO:0006814//sodium ion transport;GO:0032328//alanine transport	gi|506419847|ref|WP_015939566.1|/5.4e-259/transporter [[Haemophilus] parasuis]
BGI_novel_N255	HAPS_RS11255	HAPS_RS11255	K06236|1|8.8e-203|712.6|hpaz:K756_03395|collagen, type I, alpha	-	-	-	gi|544677792|ref|WP_021110085.1|/0.0e+00/phage T7 tail fiber family protein [[Haemophilus] parasuis]
BGI_novel_N286	HAPS_RS11330	HAPS_RS11330	K06236|1|7.8e-99|367.1|hpaz:K756_03395|collagen, type I, alpha	-	-	-	gi|326324007|gb|ADZ54071.1|/0.0e+00/virulence-associated trimeric autotransporter [Haemophilus parasuis SH0165]
BGI_novel_N084	HAPS_RS09970	HAPS_RS09970	K07645|1|4.5e-267|924.9|hap:HAPS_2055|two-component system, OmpR family, sensor histidine kinase QseC [EC:2.7.13.3]	GO:0016021//integral component of membrane;GO:0005622//intracellular	GO:0005524//ATP binding;GO:0000155//phosphorelay sensor kinase activity	GO:0000160//phosphorelay signal transduction system;GO:0023014//signal transduction by protein phosphorylation	gi|506420326|ref|WP_015940045.1|/3.5e-266/two-component sensor histidine kinase [[Haemophilus] parasuis]
BGI_novel_N207	HAPS_RS10755	HAPS_RS10755	K00324|1|6.3e-254|881.3|aaz:ADJ80_08910|NAD(P) transhydrogenase subunit alpha [EC:1.6.1.2]	GO:0016021//integral component of membrane	GO:0008750//NAD(P)+ transhydrogenase (AB-specific) activity;GO:0000166//nucleotide binding	GO:0055114//oxidation-reduction process;GO:0015992//proton transport	gi|914733157|ref|WP_050693801.1|/4.9e-253/NAD(P) transhydrogenase subunit alpha [Aggregatibacter aphrophilus]
BGI_novel_N264	HAPS_RS09090	HAPS_RS09090	K03299|1|1.6e-177|627.5|psx:DR96_1617|gluconate:H+ symporter, GntP family	GO:0016021//integral component of membrane	GO:0015128//gluconate transmembrane transporter activity	GO:0035429//gluconate transmembrane transport	gi|498485609|ref|WP_010787321.1|/2.1e-269/gluconate permease [[Haemophilus] parasuis]
BGI_novel_N003	HAPS_RS04855	HAPS_RS04855	K15582|1|7.4e-149|531.6|bto:WQG_14940|oligopeptide transport system permease protein	GO:0016021//integral component of membrane;GO:0005886//plasma membrane	-	GO:0006810//transport	gi|544683151|ref|WP_021115121.1|/2.9e-168/binding--dependent transport system inner membrane component family protein [[Haemophilus] parasuis]
BGI_novel_N029	HAPS_RS02005	HAPS_RS02005	K07007|1|1.8e-192|676.8|btre:F542_13690|uncharacterized protein	-	-	-	gi|753847493|ref|WP_041603110.1|/5.5e-228/membrane protein [[Haemophilus] parasuis]
BGI_novel_N048	HAPS_RS08755	HAPS_RS08755	K02572|1|7.4e-104|381.3|hpas:JL26_10485|ferredoxin-type protein NapF	-	-	-	gi|753847662|ref|WP_041603279.1|/4.0e-104/ferredoxin-type protein NapF [[Haemophilus] parasuis]
BGI_novel_N019	HAPS_RS03965	modB	K02018|1|5.0e-105|385.6|bto:WQG_9110|molybdate transport system permease protein	GO:0016021//integral component of membrane;GO:0005886//plasma membrane	GO:0015098//molybdate ion transmembrane transporter activity	GO:0015689//molybdate ion transport	gi|219691225|gb|ACL32448.1|/1.2e-124/molybdate ABC transporter permease protein [Haemophilus parasuis SH0165]
BGI_novel_N060	HAPS_RS10305	HAPS_RS10305	K04773|1|8.2e-240|834.7|apj:APJL_1279|protease IV [EC:3.4.21.-]	GO:0016021//integral component of membrane;GO:0005886//plasma membrane	GO:0008233//peptidase activity	GO:0006465//signal peptide processing	gi|506420353|ref|WP_015940072.1|/0.0e+00/signal peptide peptidase SppA [[Haemophilus] parasuis]
BGI_novel_N239	HAPS_RS03445	HAPS_RS03445	K09001|1|3.0e-213|745.7|hpas:JL26_02615|anhydro-N-acetylmuramic acid kinase [EC:2.7.1.170]	-	-	-	gi|501707036|ref|WP_012621874.1|/2.3e-212/anhydro-N-acetylmuramic acid kinase [[Haemophilus] parasuis]
BGI_novel_N291	HAPS_RS09875	HAPS_RS09875	K05590|1|1.4e-222|776.9|btra:F544_7750|ATP-dependent RNA helicase SrmB [EC:3.6.4.13]	GO:0005737//cytoplasm	GO:0004004//ATP-dependent RNA helicase activity;GO:0003676//nucleic acid binding;GO:0005524//ATP binding	GO:0000027//ribosomal large subunit assembly	gi|644207978|ref|WP_025289134.1|/1.1e-221/ATP-dependent RNA helicase SrmB [Bibersteinia trehalosi]
BGI_novel_N179	HAPS_RS09280	HAPS_RS09280	K00604|1|7.8e-178|627.9|hap:HAPS_1910|methionyl-tRNA formyltransferase [EC:2.1.2.9]	-	GO:0004479//methionyl-tRNA formyltransferase activity	GO:0071951//conversion of methionyl-tRNA to N-formyl-methionyl-tRNA;GO:0006413//translational initiation	gi|506420251|ref|WP_015939970.1|/6.1e-177/methionyl-tRNA formyltransferase [[Haemophilus] parasuis]
BGI_novel_N190	HAPS_RS05145	HAPS_RS05145	K02853|1|3.3e-240|835.5|hap:HAPS_1060|enterobacterial common antigen polymerase [EC:2.4.1.-]	GO:0016021//integral component of membrane	-	-	gi|506419882|ref|WP_015939601.1|/2.5e-239/polymerase [[Haemophilus] parasuis]
BGI_novel_N151	HAPS_RS09345	HAPS_RS09345	K03498|1|4.5e-241|838.6|mvi:X808_590|trk system potassium uptake protein	GO:0005886//plasma membrane;GO:0016021//integral component of membrane	GO:0022820//potassium ion symporter activity	GO:0071805//potassium ion transmembrane transport	gi|753847569|ref|WP_041603186.1|/2.5e-286/potassium transporter [[Haemophilus] parasuis]
BGI_novel_N159	HAPS_RS08530	HAPS_RS08530	K03808|1|1.1e-192|677.6|btrh:F543_4570|paraquat-inducible protein A	GO:0016021//integral component of membrane	-	-	gi|506420185|ref|WP_015939904.1|/6.4e-243/membrane protein [[Haemophilus] parasuis]
BGI_novel_N097	HAPS_RS07115	HAPS_RS07115	K09125|1|5.6e-122|441.8|hpak:JT17_06155|uncharacterized protein	GO:0016021//integral component of membrane	-	-	gi|529257649|gb|EQA00748.1|/4.4e-121/inner membrane protein yhhQ [Haemophilus parasuis str. Nagasaki]
BGI_novel_N163	HAPS_RS08735	HAPS_RS08735	K02574|1|9.7e-143|511.1|apj:APJL_1459|ferredoxin-type protein NapH	GO:0016021//integral component of membrane	GO:0008940//nitrate reductase activity;GO:0005506//iron ion binding	GO:0055114//oxidation-reduction process	gi|498484832|ref|WP_010786601.1|/3.1e-167/quinol dehydrogenase ferredoxin subunit NapH [[Haemophilus] parasuis]
BGI_novel_N278	HAPS_RS03155	HAPS_RS03155	K01525|1|1.4e-119|434.1|btra:F544_11220|bis(5'-nucleosyl)-tetraphosphatase (symmetrical) [EC:3.6.1.41]	-	GO:0008803//bis(5'-nucleosyl)-tetraphosphatase (symmetrical) activity	-	gi|491998134|ref|WP_005713726.1|/1.5e-160/bis(5'-nucleosyl)-tetraphosphatase (symmetrical) [[Haemophilus] parasuis]
shap774.1	HAPS_RS11205	HAPS_RS11205	K06236|1|4.1e-292|1009.6|hpaz:K756_03395|collagen, type I, alpha;K16628|4|1.1e-159|569.7|alm:AO498_16735|collagen, type VII, alpha	GO:0016021//integral component of membrane;GO:0019867//outer membrane	-	GO:0009405//pathogenesis	gi|326324002|gb|ADZ54066.1|/0.0e+00/virulence-associated trimeric autotransporter [Haemophilus parasuis SH0165]
BGI_novel_N050	HAPS_RS03625	HAPS_RS03625	K02066|1|8.4e-138|494.6|hap:HAPS_0744|phospholipid/cholesterol/gamma-HCH transport system permease protein	-	-	-	gi|753847513|ref|WP_041603130.1|/1.7e-137/ABC transporter permease [[Haemophilus] parasuis]
BGI_novel_N056	HAPS_RS09165	HAPS_RS09165	K03686|1|1.1e-199|700.7|mvr:X781_2700|molecular chaperone DnaJ	GO:0005737//cytoplasm	GO:0031072//heat shock protein binding;GO:0005524//ATP binding;GO:0051082//unfolded protein binding;GO:0008270//zinc ion binding	GO:0006260//DNA replication;GO:0006457//protein folding;GO:0009408//response to heat	gi|506420240|ref|WP_015939959.1|/2.5e-222/molecular chaperone DnaJ [[Haemophilus] parasuis]
BGI_novel_N092	HAPS_RS01410	HAPS_RS01410	K00123|1|5.7e-86|322.0|gan:UMN179_01835|formate dehydrogenase major subunit [EC:1.2.1.2];K08348|5|3.2e-81|306.2|psx:DR96_2483|formate dehydrogenase-N, alpha subunit [EC:1.1.5.6]	-	GO:0051539//4 iron, 4 sulfur cluster binding;GO:0046872//metal ion binding;GO:0016491//oxidoreductase activity	GO:0055114//oxidation-reduction process	gi|514061710|ref|WP_016528021.1|/2.8e-108/transcriptional formate dehydrogenase alpha major subunit/formate dehydrogenase nitrate-inducible major subunit [[Haemophilus] parasuis]
BGI_novel_N087	HAPS_RS05225	HAPS_RS05225	K01243|1|7.7e-12|76.6|amaa:amad1_20345|adenosylhomocysteine nucleosidase [EC:3.2.2.9]	-	GO:0004803//transposase activity;GO:0003677//DNA binding	GO:0006313//transposition, DNA-mediated	gi|506419891|ref|WP_015939610.1|/1.4e-209/transposase [[Haemophilus] parasuis]
BGI_novel_N022	HAPS_RS04550	HAPS_RS04550	K12369|1|8.0e-173|611.3|mvi:X808_3800|dipeptide transport system permease protein	GO:0016021//integral component of membrane;GO:0005886//plasma membrane	-	GO:0006810//transport	gi|491996496|ref|WP_005712947.1|/5.8e-186/peptide ABC transporter permease [[Haemophilus] parasuis]
BGI_novel_N190	HAPS_RS03155	HAPS_RS03155	K01525|1|1.4e-119|434.1|btra:F544_11220|bis(5'-nucleosyl)-tetraphosphatase (symmetrical) [EC:3.6.1.41]	-	GO:0008803//bis(5'-nucleosyl)-tetraphosphatase (symmetrical) activity	-	gi|491998134|ref|WP_005713726.1|/1.5e-160/bis(5'-nucleosyl)-tetraphosphatase (symmetrical) [[Haemophilus] parasuis]
BGI_novel_N286	HAPS_RS05680	HAPS_RS05680	K04068|1|2.9e-85|319.3|hap:HAPS_1168|anaerobic ribonucleoside-triphosphate reductase activating protein [EC:1.97.1.4]	-	GO:0043365//[formate-C-acetyltransferase]-activating enzyme activity	GO:0055114//oxidation-reduction process	gi|498484398|ref|WP_010786190.1|/2.3e-84/anaerobic ribonucleoside-triphosphate reductase activating protein [[Haemophilus] parasuis]
BGI_novel_N089	HAPS_RS07160	HAPS_RS07160	K04772|1|1.0e-210|737.6|bto:WQG_17910|serine protease DegQ [EC:3.4.21.-]	-	GO:0004252//serine-type endopeptidase activity	GO:0006508//proteolysis	gi|506420071|ref|WP_015939790.1|/2.6e-253/serine peptidase [[Haemophilus] parasuis]
shap1899.1	HAPS_RS01255	HAPS_RS01255	K02050|1|8.3e-135|484.6|hpaz:K756_05300|NitT/TauT family transport system permease protein	GO:0016021//integral component of membrane;GO:0005886//plasma membrane	-	GO:0006810//transport	gi|498483929|ref|WP_010785740.1|/6.4e-134/ABC transporter permease [[Haemophilus] parasuis]
BGI_novel_N022	HAPS_RS07845	HAPS_RS07845	K14445|1|1.0e-16|93.6|asr:WL1483_4603|solute carrier family 13 (sodium-dependent dicarboxylate transporter), member 2/3/5	GO:0016021//integral component of membrane	GO:0008324//cation transmembrane transporter activity	GO:0098655//cation transmembrane transport;GO:0006813//potassium ion transport	gi|753847551|ref|WP_041603168.1|/0.0e+00/citrate transporter [[Haemophilus] parasuis]
BGI_novel_N085	HAPS_RS01265	HAPS_RS01265	K02049|1|1.1e-140|504.2|hpak:JT17_02340|NitT/TauT family transport system ATP-binding protein	-	GO:0016887//ATPase activity;GO:0005524//ATP binding	-	gi|491993729|ref|WP_005710800.1|/8.3e-140/ABC transporter ATP-binding protein [[Haemophilus] parasuis]
BGI_novel_N116	HAPS_RS03705	HAPS_RS03705	K07493|1|4.7e-59|232.6|elh:ETEC_p948_0080|putative transposase	-	-	-	gi|737524781|ref|WP_035498865.1|/1.3e-84/transposase [[Haemophilus] parasuis]
BGI_novel_N199	HAPS_RS01670	HAPS_RS01670	K01703|1|3.4e-222|775.8|sbo:SBO_0059|3-isopropylmalate/(R)-2-methylmalate dehydratase large subunit [EC:4.2.1.33 4.2.1.35]	-	GO:0003861//3-isopropylmalate dehydratase activity;GO:0046872//metal ion binding;GO:0051539//4 iron, 4 sulfur cluster binding	GO:0009082//branched-chain amino acid biosynthetic process;GO:0009098//leucine biosynthetic process	gi|553939508|ref|WP_023147045.1|/9.2e-222/3-isopropylmalate dehydratase large subunit [Escherichia coli]
BGI_novel_N054	HAPS_RS03165	HAPS_RS03165	K03177|1|1.3e-137|494.2|apa:APP7_0682|tRNA pseudouridine55 synthase [EC:5.4.99.25]	-	GO:0009982//pseudouridine synthase activity;GO:0003723//RNA binding	GO:0031119//tRNA pseudouridine synthesis	gi|501705841|ref|WP_012621845.1|/2.2e-168/tRNA pseudouridine(55) synthase [[Haemophilus] parasuis]
BGI_novel_N148	HAPS_RS10460	HAPS_RS10460	K17686|1|5.3e-275|951.8|mve:X875_6140|Cu+-exporting ATPase [EC:3.6.3.54]	GO:0005886//plasma membrane;GO:0016021//integral component of membrane	GO:0046872//metal ion binding;GO:0000166//nucleotide binding;GO:0019829//cation-transporting ATPase activity	GO:0098655//cation transmembrane transport;GO:0030001//metal ion transport	gi|506420369|ref|WP_015940088.1|/0.0e+00/copper-translocating P-type ATPase [[Haemophilus] parasuis]
BGI_novel_N131	HAPS_RS00945	HAPS_RS00945	K01635|1|6.1e-175|618.2|hap:HAPS_0188|tagatose 1,6-diphosphate aldolase [EC:4.1.2.40]	-	GO:0016829//lyase activity;GO:0009024//tagatose-6-phosphate kinase activity	GO:0016310//phosphorylation;GO:0019512	gi|498483979|ref|WP_010785785.1|/4.8e-174/tagatose-bisphosphate aldolase [[Haemophilus] parasuis]
BGI_novel_N126	HAPS_RS09935	HAPS_RS09935	K13038|1|1.1e-179|634.4|asi:ASU2_07360|phosphopantothenoylcysteine decarboxylase / phosphopantothenate--cysteine ligase [EC:4.1.1.36 6.3.2.5]	-	GO:0004633//phosphopantothenoylcysteine decarboxylase activity;GO:0004632//phosphopantothenate--cysteine ligase activity;GO:0010181//FMN binding	GO:0015937//coenzyme A biosynthetic process;GO:0015941	gi|498485540|ref|WP_010787262.1|/8.7e-221/phosphopantothenoylcysteine decarboxylase [[Haemophilus] parasuis]
BGI_novel_N050	HAPS_RS08130	HAPS_RS08130	K03616|1|3.0e-114|416.0|hap:HAPS_1675|electron transport complex protein RnfB	GO:0016021//integral component of membrane;GO:0005886//plasma membrane	GO:0046872//metal ion binding;GO:0051539//4 iron, 4 sulfur cluster binding;GO:0009055//electron carrier activity;GO:0051537//2 iron, 2 sulfur cluster binding	GO:0022900//electron transport chain	gi|498484736|ref|WP_010786512.1|/2.3e-113/electron transport complex subunit RsxB [[Haemophilus] parasuis]
BGI_novel_N072	HAPS_RS06730	HAPS_RS06730	K06911|1|3.0e-168|595.9|hap:HAPS_1388|uncharacterized protein	-	-	-	gi|506420045|ref|WP_015939764.1|/2.3e-167/quercetin 2,3-dioxygenase [[Haemophilus] parasuis]
BGI_novel_N083	HAPS_RS10375	HAPS_RS10375	K09471|1|5.5e-251|871.3|hap:HAPS_2137|gamma-glutamylputrescine oxidase [EC:1.4.3.-]	-	GO:0016491//oxidoreductase activity	GO:0055114//oxidation-reduction process	gi|506420364|ref|WP_015940083.1|/4.3e-250/oxidoreductase [[Haemophilus] parasuis]
BGI_novel_N101	HAPS_RS00155	HAPS_RS00155	K18138|1|0.0e+00|1650.2|btra:F544_11930|multidrug efflux pump	GO:0016021//integral component of membrane	GO:0005215//transporter activity	GO:0006810//transport	gi|501705345|ref|WP_012621510.1|/0.0e+00/transporter [[Haemophilus] parasuis]
BGI_novel_N167	HAPS_RS09280	HAPS_RS09280	K00604|1|7.8e-178|627.9|hap:HAPS_1910|methionyl-tRNA formyltransferase [EC:2.1.2.9]	-	GO:0004479//methionyl-tRNA formyltransferase activity	GO:0071951//conversion of methionyl-tRNA to N-formyl-methionyl-tRNA;GO:0006413//translational initiation	gi|506420251|ref|WP_015939970.1|/6.1e-177/methionyl-tRNA formyltransferase [[Haemophilus] parasuis]
BGI_novel_N041	HAPS_RS09590	HAPS_RS09590	-	-	GO:0016787//hydrolase activity	-	gi|219692227|gb|ACL33450.1|/2.4e-135/diadenosine tetraphosphatase [Haemophilus parasuis SH0165]
BGI_novel_N088	HAPS_RS04990	HAPS_RS04990	K01243|1|7.7e-12|76.6|amaa:amad1_20345|adenosylhomocysteine nucleosidase [EC:3.2.2.9]	-	GO:0004803//transposase activity;GO:0003677//DNA binding	GO:0006313//transposition, DNA-mediated	gi|501707305|ref|WP_012621948.1|/1.4e-209/transposase [[Haemophilus] parasuis]
BGI_novel_N083	HAPS_RS03300	HAPS_RS03300	K01782|1|0.0e+00|1076.6|btrh:F543_14060|3-hydroxyacyl-CoA dehydrogenase / enoyl-CoA hydratase / 3-hydroxybutyryl-CoA epimerase [EC:1.1.1.35 4.2.1.17 5.1.2.3]	-	GO:0003857//3-hydroxyacyl-CoA dehydrogenase activity;GO:0016853//isomerase activity;GO:0016829//lyase activity	GO:0006635//fatty acid beta-oxidation	gi|498484932|ref|WP_010786695.1|/0.0e+00/fatty-acid oxidation protein subunit alpha [[Haemophilus] parasuis]
BGI_novel_N256	HAPS_RS07740	HAPS_RS07740	K03439|1|9.0e-145|517.7|hap:HAPS_1597|tRNA (guanine-N7-)-methyltransferase [EC:2.1.1.33]	-	GO:0008176//tRNA (guanine-N7-)-methyltransferase activity	GO:0006400//tRNA modification;GO:0036265//RNA (guanine-N7)-methylation	gi|491996192|ref|WP_005712643.1|/7.0e-144/tRNA (guanine(46)-N(7))-methyltransferase [[Haemophilus] parasuis]
BGI_novel_N103	HAPS_RS02575	HAPS_RS02575	K03975|1|2.0e-14|84.3|ava:Ava_2069|membrane-associated protein	GO:0016021//integral component of membrane	-	-	gi|491998886|ref|WP_005714340.1|/2.4e-110/alpha-amylase [[Haemophilus] parasuis]
BGI_novel_N175	HAPS_RS08130	HAPS_RS08130	K03616|1|3.0e-114|416.0|hap:HAPS_1675|electron transport complex protein RnfB	GO:0016021//integral component of membrane;GO:0005886//plasma membrane	GO:0046872//metal ion binding;GO:0051539//4 iron, 4 sulfur cluster binding;GO:0009055//electron carrier activity;GO:0051537//2 iron, 2 sulfur cluster binding	GO:0022900//electron transport chain	gi|498484736|ref|WP_010786512.1|/2.3e-113/electron transport complex subunit RsxB [[Haemophilus] parasuis]
BGI_novel_N092	HAPS_RS10960	HAPS_RS10960	K08311|1|2.7e-115|419.5|hpaz:K756_07400|putative (di)nucleoside polyphosphate hydrolase [EC:3.6.1.-]	-	GO:0016818//hydrolase activity, acting on acid anhydrides, in phosphorus-containing anhydrides;GO:0046872//metal ion binding	-	gi|491993541|ref|WP_005710612.1|/2.1e-114/RNA pyrophosphohydrolase [[Haemophilus] parasuis]
BGI_novel_N119	HAPS_RS11195	HAPS_RS11195	K06236|1|2.5e-55|223.0|hpaz:K756_03395|collagen, type I, alpha	-	-	-	gi|195728822|gb|ACG50732.1|/0.0e+00/VtaA18, partial [[Haemophilus] parasuis]
BGI_novel_N091	HAPS_RS02025	HAPS_RS02025	-	-	-	-	gi|753847494|ref|WP_041603111.1|/5.7e-61/cell wall hydrolase [[Haemophilus] parasuis]
BGI_novel_N106	HAPS_RS09195	carB	K01955|1|0.0e+00|1975.3|btra:F544_19380|carbamoyl-phosphate synthase large subunit [EC:6.3.5.5]	-	GO:0004088//carbamoyl-phosphate synthase (glutamine-hydrolyzing) activity;GO:0046872//metal ion binding;GO:0005524//ATP binding	GO:0006526//arginine biosynthetic process;GO:0044205//'de novo' UMP biosynthetic process	gi|644212143|ref|WP_025289840.1|/0.0e+00/carbamoyl phosphate synthase large subunit [Bibersteinia trehalosi]
BGI_novel_N228	HAPS_RS01720	HAPS_RS01720	K07486|1|1.9e-179|633.3|hap:HAPS_0506|transposase	-	GO:0004803//transposase activity;GO:0003677//DNA binding	GO:0006313//transposition, DNA-mediated	gi|501705365|ref|WP_012621529.1|/1.5e-178/transposase [[Haemophilus] parasuis]
BGI_novel_N285	HAPS_RS01255	HAPS_RS01255	K02050|1|8.3e-135|484.6|hpaz:K756_05300|NitT/TauT family transport system permease protein	GO:0016021//integral component of membrane;GO:0005886//plasma membrane	-	GO:0006810//transport	gi|498483929|ref|WP_010785740.1|/6.4e-134/ABC transporter permease [[Haemophilus] parasuis]
BGI_novel_N014	HAPS_RS11190	HAPS_RS11190	K06236|1|1.3e-80|307.0|hpaz:K756_03395|collagen, type I, alpha	GO:0019867//outer membrane	-	GO:0009405//pathogenesis	gi|326324000|gb|ADZ54064.1|/0.0e+00/virulence-associated trimeric autotransporter [Haemophilus parasuis SH0165]
BGI_novel_N089	HAPS_RS06030	HAPS_RS06030	K05515|1|1.4e-306|1056.6|bto:WQG_22580|penicillin-binding protein 2	GO:0016021//integral component of membrane	GO:0008658//penicillin binding	-	gi|849033990|ref|WP_047977352.1|/0.0e+00/penicillin-binding protein 2 [[Actinobacillus] muris]
BGI_novel_N222	HAPS_RS07190	HAPS_RS07190	K07112|1|8.0e-77|292.0|msu:MS1143|uncharacterized protein	-	-	-	gi|499513677|ref|WP_011200317.1|/6.2e-76/ABC transporter permease [[Mannheimia] succiniciproducens]
BGI_novel_N233	HAPS_RS09775	HAPS_RS09775	K04485|1|6.7e-239|831.2|mvg:X874_8120|DNA repair protein RadA/Sms	-	GO:0046872//metal ion binding;GO:0008094//DNA-dependent ATPase activity;GO:0005524//ATP binding;GO:0003684//damaged DNA binding	GO:0006281//DNA repair	gi|497815757|ref|WP_010129913.1|/1.8e-238/DNA repair protein RadA [Haemophilus sputorum]
BGI_novel_N260	HAPS_RS03300	HAPS_RS03300	K01782|1|0.0e+00|1076.6|btrh:F543_14060|3-hydroxyacyl-CoA dehydrogenase / enoyl-CoA hydratase / 3-hydroxybutyryl-CoA epimerase [EC:1.1.1.35 4.2.1.17 5.1.2.3]	-	GO:0003857//3-hydroxyacyl-CoA dehydrogenase activity;GO:0016853//isomerase activity;GO:0016829//lyase activity	GO:0006635//fatty acid beta-oxidation	gi|498484932|ref|WP_010786695.1|/0.0e+00/fatty-acid oxidation protein subunit alpha [[Haemophilus] parasuis]
BGI_novel_N278	HAPS_RS11505	HAPS_RS11505	K07488|1|1.7e-53|214.2|hpaz:K756_11120|transposase	-	-	-	gi|753847515|ref|WP_041603132.1|/7.9e-61/hypothetical protein [[Haemophilus] parasuis]
BGI_novel_N263	HAPS_RS09220	HAPS_RS09220	K00560|1|1.2e-25|121.7|psp:PSPPH_4623|thymidylate synthase [EC:2.1.1.45];K01271|2|2.2e-24|117.5|sph:MGAS10270_Spy1444|Xaa-Pro dipeptidase [EC:3.4.13.9]	-	GO:0003746//translation elongation factor activity	GO:0006414//translational elongation	gi|219692163|gb|ACL33386.1|/1.8e-110/cell developmental protein SirA [Haemophilus parasuis SH0165]
shap1149.1	HAPS_RS08575	HAPS_RS08575	K01972|1|2.0e-22|111.7|rmc:RMONA_03735|DNA ligase (NAD+) [EC:6.5.1.2];K01153|2|8.1e-16|89.7|proc:Ptc2401_01515|type I restriction enzyme, R subunit [EC:3.1.21.3]	-	-	-	gi|506420191|ref|WP_015939910.1|/6.2e-188/toxin Fic [[Haemophilus] parasuis]
BGI_novel_N092	HAPS_RS03340	HAPS_RS03340	K07090|1|5.1e-111|405.6|aeu:ACEE_05540|uncharacterized protein	GO:0016021//integral component of membrane;GO:0005886//plasma membrane	-	-	gi|501705904|ref|WP_012621866.1|/2.6e-138/membrane protein [[Haemophilus] parasuis]
BGI_novel_N114	HAPS_RS00175	HAPS_RS00175	K01760|1|3.9e-195|685.6|btra:F544_14190|cystathionine beta-lyase [EC:4.4.1.8]	GO:0005737//cytoplasm	GO:0030170//pyridoxal phosphate binding;GO:0004121//cystathionine beta-lyase activity	GO:0006520//cellular amino acid metabolic process	gi|644210234|ref|WP_025289510.1|/3.1e-194/cystathionine beta-lyase [Bibersteinia trehalosi]
BGI_novel_N032	HAPS_RS06730	HAPS_RS06730	K06911|1|3.0e-168|595.9|hap:HAPS_1388|uncharacterized protein	-	-	-	gi|506420045|ref|WP_015939764.1|/2.3e-167/quercetin 2,3-dioxygenase [[Haemophilus] parasuis]
BGI_novel_N228	HAPS_RS09280	HAPS_RS09280	K00604|1|7.8e-178|627.9|hap:HAPS_1910|methionyl-tRNA formyltransferase [EC:2.1.2.9]	-	GO:0004479//methionyl-tRNA formyltransferase activity	GO:0071951//conversion of methionyl-tRNA to N-formyl-methionyl-tRNA;GO:0006413//translational initiation	gi|506420251|ref|WP_015939970.1|/6.1e-177/methionyl-tRNA formyltransferase [[Haemophilus] parasuis]
BGI_novel_N131	HAPS_RS08620	HAPS_RS08620	K03650|1|1.7e-226|790.0|mvr:X781_23280|tRNA modification GTPase [EC:3.6.-.-]	GO:0005737//cytoplasm	GO:0046872//metal ion binding;GO:0005525//GTP binding;GO:0003924//GTPase activity	GO:0006400//tRNA modification	gi|492352424|ref|WP_005818127.1|/1.1e-227/tRNA uridine(34) 5-carboxymethylaminomethyl synthesis GTPase MnmE [Actinobacillus minor]
BGI_novel_N102	HAPS_RS06900	HAPS_RS06900	K01661|1|1.2e-166|590.5|hap:HAPS_1422|naphthoate synthase [EC:4.1.3.36]	-	GO:0008935//1,4-dihydroxy-2-naphthoyl-CoA synthase activity	GO:0009234//menaquinone biosynthetic process	gi|498485296|ref|WP_010787032.1|/9.7e-166/1,4-dihydroxy-2-naphthoyl-CoA synthase [[Haemophilus] parasuis]
BGI_novel_N161	HAPS_RS10570	HAPS_RS10570	K00029|1|0.0e+00|1331.2|btre:F542_10030|malate dehydrogenase (oxaloacetate-decarboxylating)(NADP+) [EC:1.1.1.40]	GO:0005829//cytosol	GO:0008948//oxaloacetate decarboxylase activity;GO:0030145//manganese ion binding;GO:0004471//malate dehydrogenase (decarboxylating) (NAD+) activity;GO:0004473//malate dehydrogenase (decarboxylating) (NADP+) activity;GO:0051287//NAD binding;GO:0016746//transferase activity, transferring acyl groups	GO:0006108//malate metabolic process;GO:0055114//oxidation-reduction process	gi|849032268|ref|WP_047976575.1|/0.0e+00/malic enzyme [[Actinobacillus] muris]
BGI_novel_N277	HAPS_RS05965	HAPS_RS05965	K02358|1|1.5e-226|790.0|hpak:JT17_09230|elongation factor Tu	GO:0005737//cytoplasm	GO:0003746//translation elongation factor activity;GO:0005525//GTP binding;GO:0003924//GTPase activity	GO:0006414//translational elongation	gi|505244687|ref|WP_015431789.1|/2.5e-220/elongation factor Tu [Bibersteinia trehalosi]
BGI_novel_N228	HAPS_RS10490	HAPS_RS10490	K01939|1|8.0e-234|814.3|apj:APJL_1091|adenylosuccinate synthase [EC:6.3.4.4]	GO:0005737//cytoplasm	GO:0004019//adenylosuccinate synthase activity;GO:0000287//magnesium ion binding;GO:0005525//GTP binding	GO:0044208//'de novo' AMP biosynthetic process	gi|491794357|ref|WP_005603065.1|/6.2e-233/adenylosuccinate synthetase [Actinobacillus pleuropneumoniae]
BGI_novel_N250	HAPS_RS01575	HAPS_RS01575	K00982|1|0.0e+00|1332.8|apa:APP7_1024|[glutamine synthetase] adenylyltransferase / [glutamine synthetase]-adenylyl-L-tyrosine phosphorylase [EC:2.7.7.42 2.7.7.89]	-	-	-	gi|219690779|gb|ACL32002.1|/0.0e+00/glutamate-ammonia-ligase adenylyltransferase [Haemophilus parasuis SH0165]
BGI_novel_N164	HAPS_RS00915	HAPS_RS00915	K03695|1|0.0e+00|1524.6|apj:APJL_1103|ATP-dependent Clp protease ATP-binding subunit ClpB	GO:0005737//cytoplasm	GO:0005524//ATP binding	GO:0016485//protein processing;GO:0009408//response to heat	gi|544680080|ref|WP_021112233.1|/0.0e+00/ATP-dependent chaperone ClpB [[Haemophilus] parasuis]
BGI_novel_N074	HAPS_RS11175	HAPS_RS11175	K06236|1|2.0e-242|844.3|hpaz:K756_03395|collagen, type I, alpha	-	-	-	gi|326323998|gb|ADZ54062.1|/0.0e+00/virulence-associated trimeric autotransporter [Haemophilus parasuis SH0165]
BGI_novel_N160	HAPS_RS03155	HAPS_RS03155	K01525|1|1.4e-119|434.1|btra:F544_11220|bis(5'-nucleosyl)-tetraphosphatase (symmetrical) [EC:3.6.1.41]	-	GO:0008803//bis(5'-nucleosyl)-tetraphosphatase (symmetrical) activity	-	gi|491998134|ref|WP_005713726.1|/1.5e-160/bis(5'-nucleosyl)-tetraphosphatase (symmetrical) [[Haemophilus] parasuis]
BGI_novel_N235	HAPS_RS06880	HAPS_RS06880	K07091|1|2.2e-200|703.0|hap:HAPS_1418|lipopolysaccharide export system permease protein	GO:0043190//ATP-binding cassette (ABC) transporter complex	-	GO:0055085//transmembrane transport	gi|498485300|ref|WP_010787036.1|/1.7e-199/LPS export ABC transporter permease LptF [[Haemophilus] parasuis]
BGI_novel_N029	HAPS_RS02865	HAPS_RS02865	K11904|1|3.1e-22|110.9|yin:CH53_2555|type VI secretion system secreted protein VgrG	-	-	-	gi|219691012|gb|ACL32235.1|/1.3e-181/intrrupted gp229, phage associated [Haemophilus parasuis SH0165]
BGI_novel_N268	HAPS_RS03160	HAPS_RS03160	K08305|1|2.2e-160|570.1|btra:F544_11030|membrane-bound lytic murein transglycosylase B	-	-	-	gi|498484959|ref|WP_010786722.1|/9.9e-208/murein transglycosylase [[Haemophilus] parasuis]
BGI_novel_N286	HAPS_RS06690	HAPS_RS06690	K00147|1|8.3e-196|688.0|bto:WQG_2830|glutamate-5-semialdehyde dehydrogenase [EC:1.2.1.41]	GO:0005737//cytoplasm	GO:0050661//NADP binding;GO:0004350//glutamate-5-semialdehyde dehydrogenase activity	GO:0055129//L-proline biosynthetic process;GO:0055114//oxidation-reduction process	gi|506420038|ref|WP_015939757.1|/6.2e-230/gamma-glutamyl-phosphate reductase [[Haemophilus] parasuis]
BGI_novel_N056	HAPS_RS06825	HAPS_RS06825	K01515|1|1.1e-116|424.1|hap:HAPS_1407|ADP-ribose pyrophosphatase [EC:3.6.1.13]	-	GO:0046872//metal ion binding;GO:0047631//ADP-ribose diphosphatase activity	-	gi|498485306|ref|WP_010787042.1|/8.9e-116/ADP-ribose pyrophosphatase [[Haemophilus] parasuis]
BGI_novel_N003	HAPS_RS07160	HAPS_RS07160	K04772|1|1.0e-210|737.6|bto:WQG_17910|serine protease DegQ [EC:3.4.21.-]	-	GO:0004252//serine-type endopeptidase activity	GO:0006508//proteolysis	gi|506420071|ref|WP_015939790.1|/2.6e-253/serine peptidase [[Haemophilus] parasuis]
BGI_novel_N123	HAPS_RS11175	HAPS_RS11175	K06236|1|2.0e-242|844.3|hpaz:K756_03395|collagen, type I, alpha	-	-	-	gi|326323998|gb|ADZ54062.1|/0.0e+00/virulence-associated trimeric autotransporter [Haemophilus parasuis SH0165]
BGI_novel_N275	HAPS_RS07375	HAPS_RS07375	K08591|1|7.2e-84|315.1|mhq:D650_8710|glycerol-3-phosphate acyltransferase PlsY [EC:2.3.1.15]	GO:0005886//plasma membrane;GO:0016021//integral component of membrane	GO:0043772	GO:0008654//phospholipid biosynthetic process	gi|498484636|ref|WP_010786420.1|/2.0e-112/glycerol-3-phosphate acyltransferase [[Haemophilus] parasuis]
BGI_novel_N131	HAPS_RS01735	HAPS_RS01735	K01153|1|0.0e+00|2074.7|hap:HAPS_0350|type I restriction enzyme, R subunit [EC:3.1.21.3]	-	GO:0004386//helicase activity;GO:0003677//DNA binding;GO:0005524//ATP binding;GO:0009035//Type I site-specific deoxyribonuclease activity	GO:0090305//nucleic acid phosphodiester bond hydrolysis;GO:0009307//DNA restriction-modification system	gi|501705603|ref|WP_012621686.1|/0.0e+00/type I restriction endonuclease HindVIIP subunit R [[Haemophilus] parasuis]
BGI_novel_N137	HAPS_RS00580	HAPS_RS00580	K01000|1|1.2e-190|670.6|mvi:X808_17450|phospho-N-acetylmuramoyl-pentapeptide-transferase [EC:2.7.8.13]	GO:0005886//plasma membrane;GO:0016021//integral component of membrane	GO:0051992;GO:0008963//phospho-N-acetylmuramoyl-pentapeptide-transferase activity	GO:0008360//regulation of cell shape;GO:0071555//cell wall organization;GO:0009252//peptidoglycan biosynthetic process;GO:0007049//cell cycle;GO:0051301//cell division	gi|643488236|ref|WP_025217958.1|/9.3e-190/phospho-N-acetylmuramoyl-pentapeptide-transferase [Mannheimia varigena]
BGI_novel_N079	HAPS_RS01590	HAPS_RS01590	K03466|1|0.0e+00|1662.1|hpaz:K756_04940|DNA segregation ATPase FtsK/SpoIIIE, S-DNA-T family	GO:0005886//plasma membrane;GO:0016021//integral component of membrane	GO:0003677//DNA binding;GO:0005524//ATP binding	GO:0007059//chromosome segregation;GO:0007049//cell cycle;GO:0051301//cell division	gi|498485068|ref|WP_010786824.1|/0.0e+00/cell division protein FtsK [[Haemophilus] parasuis]
BGI_novel_N101	HAPS_RS00575	HAPS_RS00575	K01929|1|3.8e-213|745.7|asi:ASU2_07120|UDP-N-acetylmuramoyl-tripeptide--D-alanyl-D-alanine ligase [EC:6.3.2.10]	GO:0005737//cytoplasm	GO:0005524//ATP binding;GO:0047480//UDP-N-acetylmuramoyl-tripeptide-D-alanyl-D-alanine ligase activity	GO:0007049//cell cycle;GO:0008360//regulation of cell shape;GO:0071555//cell wall organization;GO:0051301//cell division;GO:0009252//peptidoglycan biosynthetic process	gi|501705396|ref|WP_012621560.1|/6.9e-262/UDP-N-acetylmuramoyl-tripeptide--D-alanyl-D-alanine ligase [[Haemophilus] parasuis]
BGI_novel_N048	HAPS_RS07350	HAPS_RS07350	K00640|1|1.5e-150|537.0|hap:HAPS_1512|serine O-acetyltransferase [EC:2.3.1.30]	GO:0005737//cytoplasm	GO:0009001//serine O-acetyltransferase activity	GO:0006535//cysteine biosynthetic process from serine	gi|506420095|ref|WP_015939814.1|/1.2e-149/serine O-acetyltransferase [[Haemophilus] parasuis]
BGI_novel_N289	HAPS_RS09705	HAPS_RS09705	K19005|1|2.6e-10|72.0|pll:I858_004040|lipoteichoic acid synthase [EC:2.7.8.20]	GO:0016021//integral component of membrane	GO:0008484//sulfuric ester hydrolase activity;GO:0016740//transferase activity	GO:0008152//metabolic process	gi|506420303|ref|WP_015940022.1|/7.2e-297/sulfatase [[Haemophilus] parasuis]
BGI_novel_N179	HAPS_RS08735	HAPS_RS08735	K02574|1|9.7e-143|511.1|apj:APJL_1459|ferredoxin-type protein NapH	GO:0016021//integral component of membrane	GO:0008940//nitrate reductase activity;GO:0005506//iron ion binding	GO:0055114//oxidation-reduction process	gi|498484832|ref|WP_010786601.1|/3.1e-167/quinol dehydrogenase ferredoxin subunit NapH [[Haemophilus] parasuis]
BGI_novel_N113	HAPS_RS09640	HAPS_RS09640	K00571|1|1.1e-193|680.6|hap:HAPS_1983|site-specific DNA-methyltransferase (adenine-specific) [EC:2.1.1.72]	-	GO:0008170//N-methyltransferase activity;GO:0003677//DNA binding	GO:0006306//DNA methylation	gi|219692237|gb|ACL33460.1|/8.3e-193/Modification methylase HindIII (M.HindIII) [Haemophilus parasuis SH0165]
BGI_novel_N233	HAPS_RS02215	HAPS_RS02215	K05595|1|5.7e-103|378.6|apl:APL_1002|multiple antibiotic resistance protein	GO:0016021//integral component of membrane;GO:0005886//plasma membrane	-	-	gi|501705654|ref|WP_012621736.1|/5.9e-115/membrane protein [[Haemophilus] parasuis]
BGI_novel_N180	HAPS_RS02305	HAPS_RS02305	K02238|1|0.0e+00|1538.1|hap:HAPS_0467|competence protein ComEC	-	-	-	gi|219690912|gb|ACL32135.1|/0.0e+00/recombination protein 2 / DNA internalization-related competence protein ComEC/Rec2 / predicted membrane metal-binding protein [Haemophilus parasuis SH0165]
BGI_novel_N085	HAPS_RS03970	HAPS_RS03970	K02017|1|3.8e-197|692.2|hpas:JL26_02045|molybdate transport system ATP-binding protein [EC:3.6.3.29]	GO:0005886//plasma membrane	GO:0015423//maltose-transporting ATPase activity;GO:0015412//ATPase-coupled molybdate transmembrane transporter activity;GO:0005524//ATP binding	GO:0015689//molybdate ion transport;GO:0015768//maltose transport	gi|491998648|ref|WP_005714155.1|/2.9e-196/molybdenum ABC transporter ATP-binding protein [[Haemophilus] parasuis]
BGI_novel_N047	HAPS_RS07845	HAPS_RS07845	K14445|1|1.0e-16|93.6|asr:WL1483_4603|solute carrier family 13 (sodium-dependent dicarboxylate transporter), member 2/3/5	GO:0016021//integral component of membrane	GO:0008324//cation transmembrane transporter activity	GO:0098655//cation transmembrane transport;GO:0006813//potassium ion transport	gi|753847551|ref|WP_041603168.1|/0.0e+00/citrate transporter [[Haemophilus] parasuis]
BGI_novel_N029	HAPS_RS05015	HAPS_RS05015	K16555|1|6.2e-11|73.2|gdj:Gdia_0784|succinoglycan biosynthesis protein ExoO [EC:2.4.-.-];K09809|3|6.9e-10|69.7|tfu:Tfu_2178|CDP-glycerol glycerophosphotransferase [EC:2.7.8.12];K16698|5|9.0e-10|69.3|bcl:ABC3165|teichuronic acid biosynthesis glycosyltransferase TuaG [EC:2.4.-.-]	-	GO:0016757//transferase activity, transferring glycosyl groups	-	gi|506419862|ref|WP_015939581.1|/4.1e-150/glycosyl transferase [[Haemophilus] parasuis]
BGI_novel_N159	HAPS_RS03270	HAPS_RS03270	K02380|1|9.9e-178|627.5|hap:HAPS_0670|FdhE protein	GO:0005737//cytoplasm	-	-	gi|498484937|ref|WP_010786700.1|/7.7e-177/formate dehydrogenase accessory protein FdhE [[Haemophilus] parasuis]
BGI_novel_N083	HAPS_RS08115	HAPS_RS08115	K03614|1|1.4e-199|700.3|hap:HAPS_1672|electron transport complex protein RnfD	GO:0016021//integral component of membrane;GO:0005886//plasma membrane	-	GO:0022900//electron transport chain;GO:0006810//transport	gi|498484734|ref|WP_010786510.1|/1.1e-198/electron transport complex subunit D [[Haemophilus] parasuis]
BGI_novel_N223	HAPS_RS11265	HAPS_RS11265	K07316|1|1.9e-220|770.4|aah:CF65_01923|adenine-specific DNA-methyltransferase [EC:2.1.1.72]	-	-	-	gi|916534706|ref|WP_051141830.1|/0.0e+00/hypothetical protein [[Haemophilus] parasuis]
BGI_novel_N285	HAPS_RS07055	HAPS_RS07055	K02034|1|6.7e-143|511.5|hap:HAPS_1452|peptide/nickel transport system permease protein	GO:0016021//integral component of membrane;GO:0005886//plasma membrane	-	GO:0006810//transport	gi|506420062|ref|WP_015939781.1|/5.2e-142/ABC transporter permease [[Haemophilus] parasuis]
BGI_novel_N058	HAPS_RS01775	HAPS_RS01775	K00800|1|4.9e-247|858.2|hpaz:K756_04735|3-phosphoshikimate 1-carboxyvinyltransferase [EC:2.5.1.19]	GO:0005737//cytoplasm	GO:0003866//3-phosphoshikimate 1-carboxyvinyltransferase activity	GO:0008652//cellular amino acid biosynthetic process;GO:0009423//chorismate biosynthetic process;GO:0009073//aromatic amino acid family biosynthetic process	gi|753847490|ref|WP_041603107.1|/2.0e-247/3-phosphoshikimate 1-carboxyvinyltransferase [[Haemophilus] parasuis]
BGI_novel_N262	HAPS_RS02705	HAPS_RS02705	-	-	-	-	gi|219690979|gb|ACL32202.1|/0.0e+00/bacteriophage P2 tail protein GPT; putative tail length determinator [Haemophilus parasuis SH0165]
BGI_novel_N215	HAPS_RS03450	HAPS_RS03450	K07106|1|1.4e-131|474.2|mvr:X781_14860|N-acetylmuramic acid 6-phosphate etherase [EC:4.2.1.126]	-	-	-	gi|498484885|ref|WP_010786650.1|/2.9e-160/N-acetylmuramic acid 6-phosphate etherase [[Haemophilus] parasuis]
BGI_novel_N258	HAPS_RS10895	HAPS_RS10895	K01716|1|1.2e-98|364.0|hpas:JL26_06415|3-hydroxyacyl-[acyl-carrier protein] dehydratase / trans-2-decenoyl-[acyl-carrier protein] isomerase [EC:4.2.1.59 5.3.3.14]	GO:0005737//cytoplasm	GO:0034017//trans-2-decenoyl-acyl-carrier-protein isomerase activity;GO:0047451//3-hydroxyoctanoyl-[acyl-carrier-protein] dehydratase activity;GO:0008693//3-hydroxydecanoyl-[acyl-carrier-protein] dehydratase activity	GO:0006633//fatty acid biosynthetic process	gi|498484189|ref|WP_010785985.1|/9.1e-98/beta-hydroxydecanoyl-ACP dehydratase [[Haemophilus] parasuis]
BGI_novel_N167	HAPS_RS07755	HAPS_RS07755	K07486|1|1.9e-179|633.3|hap:HAPS_0506|transposase	-	GO:0004803//transposase activity;GO:0003677//DNA binding	GO:0006313//transposition, DNA-mediated	gi|501705365|ref|WP_012621529.1|/1.5e-178/transposase [[Haemophilus] parasuis]
BGI_novel_N072	HAPS_RS11225	HAPS_RS11225	K06236|1|3.9e-93|348.2|hpaz:K756_03395|collagen, type I, alpha	-	-	-	gi|326324004|gb|ADZ54068.1|/0.0e+00/virulence-associated trimeric autotransporter [Haemophilus parasuis SH0165]
BGI_novel_N106	HAPS_RS04995	HAPS_RS04995	K04568|1|1.5e-160|570.5|apa:APP7_1591|elongation factor P--(R)-beta-lysine ligase [EC:6.3.1.-]	-	-	-	gi|753847525|ref|WP_041603142.1|/1.3e-182/elongation factor P--(R)-beta-lysine ligase [[Haemophilus] parasuis]
BGI_novel_N063	HAPS_RS00605	HAPS_RS00605	K01921|1|7.8e-167|591.3|hap:HAPS_0121|D-alanine-D-alanine ligase [EC:6.3.2.4]	GO:0005737//cytoplasm	GO:0030145//manganese ion binding;GO:0005524//ATP binding;GO:0000287//magnesium ion binding;GO:0008716//D-alanine-D-alanine ligase activity	GO:0008360//regulation of cell shape;GO:0071555//cell wall organization;GO:0009252//peptidoglycan biosynthetic process	gi|491994126|ref|WP_005711197.1|/6.0e-166/D-alanine--D-alanine ligase [[Haemophilus] parasuis]
BGI_novel_N056	HAPS_RS04990	HAPS_RS04990	K01243|1|7.7e-12|76.6|amaa:amad1_20345|adenosylhomocysteine nucleosidase [EC:3.2.2.9]	-	GO:0004803//transposase activity;GO:0003677//DNA binding	GO:0006313//transposition, DNA-mediated	gi|501707305|ref|WP_012621948.1|/1.4e-209/transposase [[Haemophilus] parasuis]
BGI_novel_N086	HAPS_RS06440	HAPS_RS06440	K00053|1|4.1e-258|895.2|asu:Asuc_0563|ketol-acid reductoisomerase [EC:1.1.1.86]	-	GO:0004455//ketol-acid reductoisomerase activity;GO:0016853//isomerase activity	GO:0009097//isoleucine biosynthetic process;GO:0009099//valine biosynthetic process;GO:0055114//oxidation-reduction process	gi|506420008|ref|WP_015939727.1|/2.6e-283/ketol-acid reductoisomerase [[Haemophilus] parasuis]
BGI_novel_N138	HAPS_RS03965	modB	K02018|1|5.0e-105|385.6|bto:WQG_9110|molybdate transport system permease protein	GO:0016021//integral component of membrane;GO:0005886//plasma membrane	GO:0015098//molybdate ion transmembrane transporter activity	GO:0015689//molybdate ion transport	gi|219691225|gb|ACL32448.1|/1.2e-124/molybdate ABC transporter permease protein [Haemophilus parasuis SH0165]
BGI_novel_N110	HAPS_RS01575	HAPS_RS01575	K00982|1|0.0e+00|1332.8|apa:APP7_1024|[glutamine synthetase] adenylyltransferase / [glutamine synthetase]-adenylyl-L-tyrosine phosphorylase [EC:2.7.7.42 2.7.7.89]	-	-	-	gi|219690779|gb|ACL32002.1|/0.0e+00/glutamate-ammonia-ligase adenylyltransferase [Haemophilus parasuis SH0165]
BGI_novel_N224	HAPS_RS03905	HAPS_RS03905	K01892|1|4.1e-246|855.1|hpaz:K756_02615|histidyl-tRNA synthetase [EC:6.1.1.21]	-	-	-	gi|514061425|ref|WP_016527736.1|/3.2e-245/histidine--tRNA ligase [[Haemophilus] parasuis]
BGI_novel_N289	HAPS_RS00990	HAPS_RS00990	K02011|1|0.0e+00|1098.2|mham:J450_07945|iron(III) transport system permease protein	GO:0016021//integral component of membrane;GO:0005886//plasma membrane	-	GO:0006810//transport	gi|652522795|ref|WP_026916928.1|/0.0e+00/iron ABC transporter permease [[Haemophilus] parasuis]
shap1899.1	HAPS_RS11195	HAPS_RS11195	K06236|1|2.5e-55|223.0|hpaz:K756_03395|collagen, type I, alpha	-	-	-	gi|195728822|gb|ACG50732.1|/0.0e+00/VtaA18, partial [[Haemophilus] parasuis]
BGI_novel_N009	HAPS_RS04920	HAPS_RS04920	K01338|1|0.0e+00|1387.5|bto:WQG_11720|ATP-dependent Lon protease [EC:3.4.21.53]	GO:0005737//cytoplasm	GO:0004252//serine-type endopeptidase activity;GO:0043565//sequence-specific DNA binding;GO:0005524//ATP binding;GO:0004176//ATP-dependent peptidase activity	GO:0033554//cellular response to stress;GO:0006515//misfolded or incompletely synthesized protein catabolic process	gi|849033874|ref|WP_047977303.1|/0.0e+00/endopeptidase La [[Actinobacillus] muris]
BGI_novel_N041	HAPS_RS08755	HAPS_RS08755	K02572|1|7.4e-104|381.3|hpas:JL26_10485|ferredoxin-type protein NapF	-	-	-	gi|753847662|ref|WP_041603279.1|/4.0e-104/ferredoxin-type protein NapF [[Haemophilus] parasuis]
BGI_novel_N177	HAPS_RS01430	HAPS_RS01430	K07224|1|4.9e-100|369.4|mve:X875_10550|iron uptake system component EfeO	-	-	-	gi|757674458|ref|WP_042905941.1|/2.5e-114/iron ABC transporter substrate-binding protein [[Haemophilus] parasuis]
BGI_novel_N178	HAPS_RS05780	HAPS_RS05780	K01665|1|2.9e-127|459.9|btra:F544_17630|para-aminobenzoate synthetase component I [EC:2.6.1.85]	-	GO:0004049//anthranilate synthase activity;GO:0046820//4-amino-4-deoxychorismate synthase activity	GO:0009058//biosynthetic process	gi|506419941|ref|WP_015939660.1|/6.8e-184/para-aminobenzoate synthase [[Haemophilus] parasuis]
BGI_novel_N178	HAPS_RS06730	HAPS_RS06730	K06911|1|3.0e-168|595.9|hap:HAPS_1388|uncharacterized protein	-	-	-	gi|506420045|ref|WP_015939764.1|/2.3e-167/quercetin 2,3-dioxygenase [[Haemophilus] parasuis]
BGI_novel_N208	HAPS_RS00055	ligA	K01972|1|0.0e+00|1160.6|btra:F544_6230|DNA ligase (NAD+) [EC:6.5.1.2]	-	GO:0046872//metal ion binding;GO:0003911//DNA ligase (NAD+) activity;GO:0003677//DNA binding	GO:0006260//DNA replication;GO:0006266//DNA ligation;GO:0006281//DNA repair	gi|501704995|ref|WP_012621494.1|/0.0e+00/DNA ligase (NAD(+)) LigA [[Haemophilus] parasuis]
BGI_novel_N262	HAPS_RS04100	HAPS_RS04100	K02836|1|9.6e-174|614.4|hdu:HD_0575|peptide chain release factor 2	-	-	-	gi|386904720|gb|EIJ69509.1|/8.9e-174/peptide chain release factor 2 [Pasteurella bettyae CCUG 2042]
BGI_novel_N123	HAPS_RS03575	HAPS_RS03575	K03977|1|3.6e-286|988.4|hap:HAPS_0734|GTPase	-	-	-	gi|498484907|ref|WP_010786672.1|/2.8e-285/ribosome biogenesis GTPase Der [[Haemophilus] parasuis]
BGI_novel_N243	HAPS_RS02525	HAPS_RS02525	K02427|1|4.2e-103|379.0|hdu:HD_1501|23S rRNA (uridine2552-2'-O)-methyltransferase [EC:2.1.1.166]	GO:0005737//cytoplasm	GO:0008650//rRNA (uridine-2'-O-)-methyltransferase activity;GO:0003723//RNA binding	GO:0031167//rRNA methylation	gi|498485111|ref|WP_010786866.1|/2.4e-113/ribosomal RNA large subunit methyltransferase E [[Haemophilus] parasuis]
BGI_novel_N041	HAPS_RS00160	HAPS_RS00160	K03585|1|1.5e-197|693.7|hpak:JT17_03460|membrane fusion protein, multidrug efflux system	GO:0016020//membrane	GO:0004888//transmembrane signaling receptor activity	GO:0007165//signal transduction;GO:0006935//chemotaxis;GO:0055085//transmembrane transport	gi|501705346|ref|WP_012621511.1|/2.6e-217/MexH family multidrug efflux RND transporter periplasmic adaptor subunit [[Haemophilus] parasuis]
BGI_novel_N192	HAPS_RS02405	HAPS_RS02405	K15270|1|3.0e-62|243.8|rec:RHECIAT_CH0001663|S-adenosylmethionine uptake transporter	GO:0016021//integral component of membrane	-	-	gi|501705671|ref|WP_012621753.1|/7.0e-167/membrane protein [[Haemophilus] parasuis]
BGI_novel_N234	HAPS_RS04450	HAPS_RS04450	K01870|1|0.0e+00|1735.7|ass:ASU1_07040|isoleucyl-tRNA synthetase [EC:6.1.1.5]	GO:0005737//cytoplasm	GO:0004822//isoleucine-tRNA ligase activity;GO:0002161//aminoacyl-tRNA editing activity;GO:0008270//zinc ion binding;GO:0005524//ATP binding	GO:0006428//isoleucyl-tRNA aminoacylation;GO:0006450//regulation of translational fidelity	gi|740728258|ref|WP_038513544.1|/0.0e+00/isoleucine--tRNA ligase [[Haemophilus] parasuis]
BGI_novel_N202	HAPS_RS02285	HAPS_RS02285	K00963|1|5.8e-143|511.9|bto:WQG_11310|UTP--glucose-1-phosphate uridylyltransferase [EC:2.7.7.9]	-	GO:0003983//UTP:glucose-1-phosphate uridylyltransferase activity	GO:0006011//UDP-glucose metabolic process;GO:0009058//biosynthetic process	gi|491994925|ref|WP_005711543.1|/3.3e-161/UTP--glucose-1-phosphate uridylyltransferase [[Haemophilus] parasuis]
BGI_novel_N229	HAPS_RS07355	HAPS_RS07355	K00057|1|2.0e-163|580.1|btre:F542_16930|glycerol-3-phosphate dehydrogenase (NAD(P)+) [EC:1.1.1.94]	GO:0009331//glycerol-3-phosphate dehydrogenase complex	GO:0036439;GO:0051287//NAD binding;GO:0047952//glycerol-3-phosphate dehydrogenase [NAD(P)+] activity;GO:0004367//glycerol-3-phosphate dehydrogenase [NAD+] activity	GO:0046167//glycerol-3-phosphate biosynthetic process;GO:0005975//carbohydrate metabolic process;GO:0008654//phospholipid biosynthetic process;GO:0046168//glycerol-3-phosphate catabolic process;GO:0006650//glycerophospholipid metabolic process;GO:0055114//oxidation-reduction process	gi|755012378|ref|WP_042365702.1|/1.5e-162/glycerol-3-phosphate dehydrogenase [Bibersteinia trehalosi]
BGI_novel_N175	HAPS_RS04915	HAPS_RS04915	K07153|1|1.2e-113|414.1|hap:HAPS_1010|high frequency lysogenization protein	GO:0005737//cytoplasm;GO:0005886//plasma membrane	-	-	gi|491995037|ref|WP_005711655.1|/9.1e-113/lysogenization protein HflD [[Haemophilus] parasuis]
BGI_novel_N063	HAPS_RS04795	HAPS_RS04795	K01673|1|8.2e-84|316.2|scn:Solca_1877|carbonic anhydrase [EC:4.2.1.1];K03321|3|2.0e-77|295.0|phe:Phep_0642|sulfate permease, SulP family	GO:0016021//integral component of membrane	GO:0008271//secondary active sulfate transmembrane transporter activity	GO:1902358//sulfate transmembrane transport	gi|644210756|ref|WP_025289594.1|/1.4e-130/membrane protein [Bibersteinia trehalosi]
BGI_novel_N067	HAPS_RS00535	HAPS_RS00535	K01662|1|0.0e+00|1096.6|btra:F544_7490|1-deoxy-D-xylulose-5-phosphate synthase [EC:2.2.1.7]	-	GO:0008661//1-deoxy-D-xylulose-5-phosphate synthase activity;GO:0030976//thiamine pyrophosphate binding;GO:0000287//magnesium ion binding	GO:0009228//thiamine biosynthetic process;GO:0016114//terpenoid biosynthetic process;GO:0052865//1-deoxy-D-xylulose 5-phosphate biosynthetic process	gi|501705391|ref|WP_012621555.1|/0.0e+00/1-deoxy-D-xylulose-5-phosphate synthase [[Haemophilus] parasuis]
BGI_novel_N190	HAPS_RS01775	HAPS_RS01775	K00800|1|4.9e-247|858.2|hpaz:K756_04735|3-phosphoshikimate 1-carboxyvinyltransferase [EC:2.5.1.19]	GO:0005737//cytoplasm	GO:0003866//3-phosphoshikimate 1-carboxyvinyltransferase activity	GO:0008652//cellular amino acid biosynthetic process;GO:0009423//chorismate biosynthetic process;GO:0009073//aromatic amino acid family biosynthetic process	gi|753847490|ref|WP_041603107.1|/2.0e-247/3-phosphoshikimate 1-carboxyvinyltransferase [[Haemophilus] parasuis]
BGI_novel_N250	HAPS_RS03450	HAPS_RS03450	K07106|1|1.4e-131|474.2|mvr:X781_14860|N-acetylmuramic acid 6-phosphate etherase [EC:4.2.1.126]	-	-	-	gi|498484885|ref|WP_010786650.1|/2.9e-160/N-acetylmuramic acid 6-phosphate etherase [[Haemophilus] parasuis]
BGI_novel_N038	HAPS_RS11180	HAPS_RS11180	K06236|1|3.5e-103|382.1|hpaz:K756_03395|collagen, type I, alpha	-	-	-	gi|326323999|gb|ADZ54063.1|/0.0e+00/virulence-associated trimeric autotransporter [Haemophilus parasuis SH0165]
BGI_novel_N052	HAPS_RS10210	HAPS_RS10210	K07486|1|5.8e-43|179.9|nmp:NMBB_2002|transposase	-	GO:0004803//transposase activity;GO:0003677//DNA binding	GO:0006313//transposition, DNA-mediated	gi|491999768|ref|WP_005714908.1|/1.5e-183/transposase [[Haemophilus] parasuis]
BGI_novel_N168	HAPS_RS08605	HAPS_RS08605	K04084|1|0.0e+00|1131.7|hap:HAPS_1770|thiol:disulfide interchange protein DsbD [EC:1.8.1.8]	GO:0005886//plasma membrane;GO:0016021//integral component of membrane	GO:0009055//electron carrier activity;GO:0047134//protein-disulfide reductase activity	GO:0017004//cytochrome complex assembly;GO:0045454//cell redox homeostasis;GO:0055114//oxidation-reduction process	gi|506420196|ref|WP_015939915.1|/0.0e+00/protein-disulfide reductase DsbD [[Haemophilus] parasuis]
BGI_novel_N151	HAPS_RS11155	HAPS_RS11155	K06911|1|7.8e-102|377.1|fjo:Fjoh_2129|uncharacterized protein;K18930|5|4.2e-39|168.7|mil:ML5_5047|D-lactate dehydrogenase	-	GO:0050660//flavin adenine dinucleotide binding;GO:0016614//oxidoreductase activity, acting on CH-OH group of donors;GO:0051536//iron-sulfur cluster binding	GO:0055114//oxidation-reduction process	gi|652522993|ref|WP_026917120.1|/0.0e+00/membrane protein [[Haemophilus] parasuis]
BGI_novel_N138	HAPS_RS01775	HAPS_RS01775	K00800|1|4.9e-247|858.2|hpaz:K756_04735|3-phosphoshikimate 1-carboxyvinyltransferase [EC:2.5.1.19]	GO:0005737//cytoplasm	GO:0003866//3-phosphoshikimate 1-carboxyvinyltransferase activity	GO:0008652//cellular amino acid biosynthetic process;GO:0009423//chorismate biosynthetic process;GO:0009073//aromatic amino acid family biosynthetic process	gi|753847490|ref|WP_041603107.1|/2.0e-247/3-phosphoshikimate 1-carboxyvinyltransferase [[Haemophilus] parasuis]
BGI_novel_N213	HAPS_RS09025	HAPS_RS09025	K03110|1|8.1e-253|877.5|hap:HAPS_1856|fused signal recognition particle receptor	GO:0005737//cytoplasm;GO:0031226//intrinsic component of plasma membrane	GO:0003924//GTPase activity;GO:0005525//GTP binding	GO:0051301//cell division;GO:0006614//SRP-dependent cotranslational protein targeting to membrane	gi|506420225|ref|WP_015939944.1|/6.3e-252/signal recognition particle-docking protein FtsY [[Haemophilus] parasuis]
BGI_novel_N226	HAPS_RS01090	HAPS_RS01090	K01897|1|5.1e-297|1024.6|btrh:F543_9100|long-chain acyl-CoA synthetase [EC:6.2.1.3]	-	GO:0004467//long-chain fatty acid-CoA ligase activity	GO:0001676//long-chain fatty acid metabolic process	gi|505245733|ref|WP_015432835.1|/4.0e-296/long-chain-fatty-acid--CoA ligase [Bibersteinia trehalosi]
BGI_novel_N188	HAPS_RS06560	HAPS_RS06560	K00549|1|0.0e+00|1511.5|hap:HAPS_1354|5-methyltetrahydropteroyltriglutamate--homocysteine methyltransferase [EC:2.1.1.14]	-	GO:0008270//zinc ion binding;GO:0003871//5-methyltetrahydropteroyltriglutamate-homocysteine S-methyltransferase activity	GO:0009086//methionine biosynthetic process;GO:0032259//methylation	gi|506420023|ref|WP_015939742.1|/0.0e+00/5-methyltetrahydropteroyltriglutamate--homocysteine S-methyltransferase [[Haemophilus] parasuis]
BGI_novel_N165	HAPS_RS06430	HAPS_RS06430	-	-	GO:0005524//ATP binding;GO:0016787//hydrolase activity;GO:0003677//DNA binding	-	gi|506420007|ref|WP_015939726.1|/0.0e+00/type III restriction protein res subunit [[Haemophilus] parasuis]
BGI_novel_N101	HAPS_RS00025	HAPS_RS00025	K00244|1|0.0e+00|1090.1|mvr:X781_22820|fumarate reductase flavoprotein subunit [EC:1.3.5.4]	-	GO:0050660//flavin adenine dinucleotide binding;GO:0016627//oxidoreductase activity, acting on the CH-CH group of donors	GO:0009061//anaerobic respiration;GO:0022900//electron transport chain	gi|692227994|ref|WP_032109673.1|/0.0e+00/fumarate reductase flavoprotein subunit [Haemophilus sp. FF7]
BGI_novel_N167	HAPS_RS02525	HAPS_RS02525	K02427|1|4.2e-103|379.0|hdu:HD_1501|23S rRNA (uridine2552-2'-O)-methyltransferase [EC:2.1.1.166]	GO:0005737//cytoplasm	GO:0008650//rRNA (uridine-2'-O-)-methyltransferase activity;GO:0003723//RNA binding	GO:0031167//rRNA methylation	gi|498485111|ref|WP_010786866.1|/2.4e-113/ribosomal RNA large subunit methyltransferase E [[Haemophilus] parasuis]
BGI_novel_N169	HAPS_RS03270	HAPS_RS03270	K02380|1|9.9e-178|627.5|hap:HAPS_0670|FdhE protein	GO:0005737//cytoplasm	-	-	gi|498484937|ref|WP_010786700.1|/7.7e-177/formate dehydrogenase accessory protein FdhE [[Haemophilus] parasuis]
BGI_novel_N270	HAPS_RS05295	HAPS_RS05295	K04015|1|4.3e-176|622.1|hap:HAPS_1091|protein NrfD	GO:0016021//integral component of membrane	-	-	gi|506419900|ref|WP_015939619.1|/3.3e-175/cytochrome c nitrite reductase subunit NrfD [[Haemophilus] parasuis]
shap774.1	HAPS_RS02190	HAPS_RS02190	K10541|1|1.4e-169|600.5|hpr:PARA_11150|methyl-galactoside transport system permease protein	GO:0016021//integral component of membrane;GO:0005886//plasma membrane	GO:0005215//transporter activity	GO:0008643//carbohydrate transport	gi|501705651|ref|WP_012621733.1|/1.3e-182/beta-methylgalactoside transporter [[Haemophilus] parasuis]
BGI_novel_N277	HAPS_RS09580	HAPS_RS09580	K03218|1|1.1e-118|431.0|apl:APL_0042|23S rRNA (guanosine2251-2'-O)-methyltransferase [EC:2.1.1.185]	GO:0005737//cytoplasm	GO:0070039//rRNA (guanosine-2'-O-)-methyltransferase activity;GO:0003723//RNA binding	GO:0000451//rRNA 2'-O-methylation	gi|506420287|ref|WP_015940006.1|/7.3e-130/23S rRNA (guanosine(2251)-2'-O)-methyltransferase [[Haemophilus] parasuis]
BGI_novel_N253	HAPS_RS11185	HAPS_RS11185	K01154|1|1.5e-259|899.8|hap:HAPS_0349|type I restriction enzyme, S subunit [EC:3.1.21.3]	-	GO:0003677//DNA binding	GO:0006304//DNA modification	gi|501705602|ref|WP_012621685.1|/1.2e-258/restriction endonuclease subunit S [[Haemophilus] parasuis]
BGI_novel_N034	HAPS_RS03215	HAPS_RS03215	K11747|1|2.2e-224|783.5|hso:HS_1497|glutathione-regulated potassium-efflux system protein KefB	GO:0005886//plasma membrane;GO:0016021//integral component of membrane	GO:0015299//solute:proton antiporter activity	GO:1902600//hydrogen ion transmembrane transport;GO:0006813//potassium ion transport	gi|501705867|ref|WP_012621855.1|/0.0e+00/potassium transporter [[Haemophilus] parasuis]
BGI_novel_N124	HAPS_RS02305	HAPS_RS02305	K02238|1|0.0e+00|1538.1|hap:HAPS_0467|competence protein ComEC	-	-	-	gi|219690912|gb|ACL32135.1|/0.0e+00/recombination protein 2 / DNA internalization-related competence protein ComEC/Rec2 / predicted membrane metal-binding protein [Haemophilus parasuis SH0165]
BGI_novel_N197	HAPS_RS04990	HAPS_RS04990	K01243|1|7.7e-12|76.6|amaa:amad1_20345|adenosylhomocysteine nucleosidase [EC:3.2.2.9]	-	GO:0004803//transposase activity;GO:0003677//DNA binding	GO:0006313//transposition, DNA-mediated	gi|501707305|ref|WP_012621948.1|/1.4e-209/transposase [[Haemophilus] parasuis]
BGI_novel_N182	HAPS_RS04835	HAPS_RS04835	K11747|1|0.0e+00|1228.4|hap:HAPS_0994|glutathione-regulated potassium-efflux system protein KefB	GO:0005886//plasma membrane;GO:0016021//integral component of membrane	GO:0015299//solute:proton antiporter activity	GO:1902600//hydrogen ion transmembrane transport;GO:0006813//potassium ion transport	gi|506419837|ref|WP_015939556.1|/0.0e+00/potassium transporter [[Haemophilus] parasuis]
BGI_novel_N168	HAPS_RS06875	HAPS_RS06875	K11720|1|3.9e-162|575.9|mve:X875_5820|lipopolysaccharide export system permease protein	GO:0043190//ATP-binding cassette (ABC) transporter complex	-	GO:0055085//transmembrane transport	gi|498485301|ref|WP_010787037.1|/2.7e-197/LPS export ABC transporter permease LptG [[Haemophilus] parasuis]
BGI_novel_N175	HAPS_RS07670	HAPS_RS07670	K06919|1|0.0e+00|1470.7|hap:HAPS_1581|putative DNA primase/helicase	-	-	-	gi|506420120|ref|WP_015939839.1|/0.0e+00/hypothetical protein [[Haemophilus] parasuis]
BGI_novel_N032	HAPS_RS11225	HAPS_RS11225	K06236|1|3.9e-93|348.2|hpaz:K756_03395|collagen, type I, alpha	-	-	-	gi|326324004|gb|ADZ54068.1|/0.0e+00/virulence-associated trimeric autotransporter [Haemophilus parasuis SH0165]
BGI_novel_N202	HAPS_RS05250	HAPS_RS05250	K00349|1|2.8e-99|366.3|aeu:ACEE_06555|Na+-transporting NADH:ubiquinone oxidoreductase subunit D [EC:1.6.5.8]	GO:0016021//integral component of membrane;GO:0005886//plasma membrane	GO:0016655//oxidoreductase activity, acting on NAD(P)H, quinone or similar compound as acceptor	GO:0006814//sodium ion transport;GO:0055114//oxidation-reduction process	gi|498484460|ref|WP_010786252.1|/1.0e-108/NADH:ubiquinone reductase (Na(+)-transporting) subunit D [[Haemophilus] parasuis]
BGI_novel_N163	HAPS_RS07845	HAPS_RS07845	K14445|1|1.0e-16|93.6|asr:WL1483_4603|solute carrier family 13 (sodium-dependent dicarboxylate transporter), member 2/3/5	GO:0016021//integral component of membrane	GO:0008324//cation transmembrane transporter activity	GO:0098655//cation transmembrane transport;GO:0006813//potassium ion transport	gi|753847551|ref|WP_041603168.1|/0.0e+00/citrate transporter [[Haemophilus] parasuis]
BGI_novel_N138	HAPS_RS04935	HAPS_RS04935	K03722|1|0.0e+00|1112.8|btre:F542_7590|ATP-dependent DNA helicase DinG [EC:3.6.4.12]	-	GO:0003677//DNA binding;GO:0004003//ATP-dependent DNA helicase activity;GO:0005524//ATP binding	GO:0032508//DNA duplex unwinding;GO:0006139//nucleobase-containing compound metabolic process	gi|849034420|ref|WP_047977538.1|/0.0e+00/ATP-dependent helicase [[Actinobacillus] muris]
BGI_novel_N180	HAPS_RS11275	HAPS_RS11275	K06236|1|1.4e-286|991.9|hpaz:K756_03395|collagen, type I, alpha	GO:0016021//integral component of membrane;GO:0019867//outer membrane	-	GO:0009405//pathogenesis	gi|326324006|gb|ADZ54070.1|/0.0e+00/virulence-associated trimeric autotransporter [Haemophilus parasuis SH0165]
BGI_novel_N054	HAPS_RS10410	HAPS_RS10410	K07486|1|1.9e-179|633.3|hap:HAPS_0506|transposase	-	GO:0004803//transposase activity;GO:0003677//DNA binding	GO:0006313//transposition, DNA-mediated	gi|501705365|ref|WP_012621529.1|/1.5e-178/transposase [[Haemophilus] parasuis]
BGI_novel_N283	HAPS_RS10510	HAPS_RS10510	K02805|1|4.8e-158|562.4|apa:APP7_1611|dTDP-4-amino-4,6-dideoxygalactose transaminase [EC:2.6.1.59]	-	GO:0003824//catalytic activity	-	gi|491821801|ref|WP_005618029.1|/3.7e-157/TDP-4-oxo-6-deoxy-D-glucose aminotransferase [Actinobacillus pleuropneumoniae]
BGI_novel_N018	HAPS_RS10635	HAPS_RS10635	K01766|1|1.1e-160|571.2|mhx:MHH_c25440|cysteine sulfinate desulfinase [EC:4.4.1.-]	-	GO:0008483//transaminase activity;GO:0016829//lyase activity	-	gi|506420388|ref|WP_015940107.1|/9.8e-225/cysteine desulfurase [[Haemophilus] parasuis]
BGI_novel_N168	HAPS_RS06560	HAPS_RS06560	K00549|1|0.0e+00|1511.5|hap:HAPS_1354|5-methyltetrahydropteroyltriglutamate--homocysteine methyltransferase [EC:2.1.1.14]	-	GO:0008270//zinc ion binding;GO:0003871//5-methyltetrahydropteroyltriglutamate-homocysteine S-methyltransferase activity	GO:0009086//methionine biosynthetic process;GO:0032259//methylation	gi|506420023|ref|WP_015939742.1|/0.0e+00/5-methyltetrahydropteroyltriglutamate--homocysteine S-methyltransferase [[Haemophilus] parasuis]
BGI_novel_N232	HAPS_RS01885	HAPS_RS01885	K03601|1|8.6e-175|618.2|mvg:X874_12080|exodeoxyribonuclease VII large subunit [EC:3.1.11.6]	GO:0005737//cytoplasm;GO:0009318//exodeoxyribonuclease VII complex	GO:0003676//nucleic acid binding;GO:0008855//exodeoxyribonuclease VII activity	GO:0090305//nucleic acid phosphodiester bond hydrolysis;GO:0006308//DNA catabolic process	gi|498485016|ref|WP_010786775.1|/3.9e-246/exodeoxyribonuclease VII large subunit [[Haemophilus] parasuis]
BGI_novel_N235	HAPS_RS03445	HAPS_RS03445	K09001|1|3.0e-213|745.7|hpas:JL26_02615|anhydro-N-acetylmuramic acid kinase [EC:2.7.1.170]	-	-	-	gi|501707036|ref|WP_012621874.1|/2.3e-212/anhydro-N-acetylmuramic acid kinase [[Haemophilus] parasuis]
BGI_novel_N233	HAPS_RS07190	HAPS_RS07190	K07112|1|8.0e-77|292.0|msu:MS1143|uncharacterized protein	-	-	-	gi|499513677|ref|WP_011200317.1|/6.2e-76/ABC transporter permease [[Mannheimia] succiniciproducens]
BGI_novel_N214	HAPS_RS03270	HAPS_RS03270	K02380|1|9.9e-178|627.5|hap:HAPS_0670|FdhE protein	GO:0005737//cytoplasm	-	-	gi|498484937|ref|WP_010786700.1|/7.7e-177/formate dehydrogenase accessory protein FdhE [[Haemophilus] parasuis]
BGI_novel_N017	HAPS_RS02405	HAPS_RS02405	K15270|1|3.0e-62|243.8|rec:RHECIAT_CH0001663|S-adenosylmethionine uptake transporter	GO:0016021//integral component of membrane	-	-	gi|501705671|ref|WP_012621753.1|/7.0e-167/membrane protein [[Haemophilus] parasuis]
BGI_novel_N151	HAPS_RS05880	HAPS_RS05880	K02200|1|4.1e-104|382.9|apl:APL_1516|cytochrome c-type biogenesis protein CcmH	GO:0016021//integral component of membrane	-	-	gi|506419956|ref|WP_015939675.1|/8.3e-168/c-type cytochrome biogenesis protein CcmI [[Haemophilus] parasuis]
BGI_novel_N057	HAPS_RS03740	HAPS_RS03740	K01687|1|0.0e+00|1144.0|hsm:HSM_0213|dihydroxy-acid dehydratase [EC:4.2.1.9]	-	-	-	gi|757542886|ref|WP_042804078.1|/0.0e+00/dihydroxy-acid dehydratase [Mannheimia haemolytica]
BGI_novel_N287	HAPS_RS08595	HAPS_RS08595	K01791|1|2.2e-142|510.4|asi:ASU2_09870|UDP-N-acetylglucosamine 2-epimerase (non-hydrolysing) [EC:5.1.3.14]	-	GO:0008761//UDP-N-acetylglucosamine 2-epimerase activity	-	gi|757674875|ref|WP_042906322.1|/7.3e-201/UDP-N-acetyl glucosamine 2-epimerase [[Haemophilus] parasuis]
BGI_novel_N199	HAPS_RS09230	HAPS_RS09230	K00948|1|4.6e-34|151.8|hco:LOKO_01238|ribose-phosphate pyrophosphokinase [EC:2.7.6.1];K11690|2|2.9e-12|79.3|gsn:YC6258_00925|C4-dicarboxylate transporter, DctM subunit	GO:0016021//integral component of membrane	-	-	gi|506420241|ref|WP_015939960.1|/0.0e+00/C4-dicarboxylate ABC transporter [[Haemophilus] parasuis]
BGI_novel_N088	HAPS_RS00295	HAPS_RS00295	K04044|1|4.3e-272|941.8|asi:ASU2_02005|molecular chaperone HscA	-	GO:0016887//ATPase activity;GO:0005524//ATP binding;GO:0051082//unfolded protein binding	GO:0006457//protein folding;GO:0016226//iron-sulfur cluster assembly	gi|491994795|ref|WP_005711413.1|/8.7e-304/molecular chaperone HscA [[Haemophilus] parasuis]
shap1149.1	HAPS_RS01575	HAPS_RS01575	K00982|1|0.0e+00|1332.8|apa:APP7_1024|[glutamine synthetase] adenylyltransferase / [glutamine synthetase]-adenylyl-L-tyrosine phosphorylase [EC:2.7.7.42 2.7.7.89]	-	-	-	gi|219690779|gb|ACL32002.1|/0.0e+00/glutamate-ammonia-ligase adenylyltransferase [Haemophilus parasuis SH0165]
BGI_novel_N001	HAPS_RS02075	HAPS_RS02075	-	-	-	-	gi|219690873|gb|ACL32096.1|/2.4e-116/conserved hypothetical protein [Haemophilus parasuis SH0165]
BGI_novel_N074	HAPS_RS02915	HAPS_RS02915	-	-	-	-	gi|498484536|ref|WP_010786326.1|/2.1e-140/tail protein [[Haemophilus] parasuis]
BGI_novel_N143	HAPS_RS10295	HAPS_RS10295	K03526|1|1.3e-187|660.6|mhay:VK67_02915|(E)-4-hydroxy-3-methylbut-2-enyl-diphosphate synthase [EC:1.17.7.1 1.17.7.3]	-	GO:0046429//4-hydroxy-3-methylbut-2-en-1-yl diphosphate synthase activity;GO:0005506//iron ion binding;GO:0051539//4 iron, 4 sulfur cluster binding	GO:0016114//terpenoid biosynthetic process;GO:0019288//isopentenyl diphosphate biosynthetic process, methylerythritol 4-phosphate pathway;GO:0055114//oxidation-reduction process	gi|493292721|ref|WP_006250404.1|/9.9e-187/4-hydroxy-3-methylbut-2-en-1-yl diphosphate synthase [Mannheimia haemolytica]
BGI_novel_N112	HAPS_RS05185	HAPS_RS05185	K02939|1|9.4e-73|277.7|hap:HAPS_1068|large subunit ribosomal protein L9	GO:0005840//ribosome	GO:0003735//structural constituent of ribosome;GO:0019843//rRNA binding	GO:0006412//translation	gi|506419887|ref|WP_015939606.1|/7.3e-72/50S ribosomal protein L9 [[Haemophilus] parasuis]
BGI_novel_N164	HAPS_RS04220	HAPS_RS04220	K07497|1|2.1e-06|59.3|sep:SE_p510|putative transposase	-	GO:0003676//nucleic acid binding	GO:0015074//DNA integration	gi|753847520|ref|WP_041603137.1|/0.0e+00/integrase [[Haemophilus] parasuis]
BGI_novel_N155	HAPS_RS08055	HAPS_RS08055	K01673|1|7.4e-127|458.0|hpak:JT17_06590|carbonic anhydrase [EC:4.2.1.1]	-	GO:0008270//zinc ion binding;GO:0004089//carbonate dehydratase activity	GO:0015976//carbon utilization	gi|491996376|ref|WP_005712827.1|/5.8e-126/carbonic anhydrase [[Haemophilus] parasuis]
BGI_novel_N155	HAPS_RS01575	HAPS_RS01575	K00982|1|0.0e+00|1332.8|apa:APP7_1024|[glutamine synthetase] adenylyltransferase / [glutamine synthetase]-adenylyl-L-tyrosine phosphorylase [EC:2.7.7.42 2.7.7.89]	-	-	-	gi|219690779|gb|ACL32002.1|/0.0e+00/glutamate-ammonia-ligase adenylyltransferase [Haemophilus parasuis SH0165]
BGI_novel_N029	HAPS_RS08515	HAPS_RS08515	K20306|1|4.9e-33|147.5|bmaz:BM44_4768|trafficking protein particle complex subunit 9	-	-	-	gi|326324005|gb|ADZ54069.1|/1.3e-221/virulence-associated trimeric autotransporter [Haemophilus parasuis SH0165]
BGI_novel_N059	HAPS_RS05275	HAPS_RS05275	K02063|1|7.3e-197|691.8|apa:APP7_1372|thiamine transport system permease protein	GO:0016021//integral component of membrane;GO:0005886//plasma membrane	GO:0005215//transporter activity	GO:0015888//thiamine transport	gi|506419898|ref|WP_015939617.1|/5.3e-303/thiamine transporter [[Haemophilus] parasuis]
BGI_novel_N168	HAPS_RS08755	HAPS_RS08755	K02572|1|7.4e-104|381.3|hpas:JL26_10485|ferredoxin-type protein NapF	-	-	-	gi|753847662|ref|WP_041603279.1|/4.0e-104/ferredoxin-type protein NapF [[Haemophilus] parasuis]
BGI_novel_N200	HAPS_RS10035	HAPS_RS10035	K15268|1|9.2e-06|56.2|ant:Arnit_1989|O-acetylserine/cysteine efflux transporter	GO:0016021//integral component of membrane	-	-	gi|753847577|ref|WP_041603194.1|/5.0e-176/membrane protein [[Haemophilus] parasuis]
BGI_novel_N264	HAPS_RS07755	HAPS_RS07755	K07486|1|1.9e-179|633.3|hap:HAPS_0506|transposase	-	GO:0004803//transposase activity;GO:0003677//DNA binding	GO:0006313//transposition, DNA-mediated	gi|501705365|ref|WP_012621529.1|/1.5e-178/transposase [[Haemophilus] parasuis]
BGI_novel_N018	HAPS_RS02865	HAPS_RS02865	K11904|1|3.1e-22|110.9|yin:CH53_2555|type VI secretion system secreted protein VgrG	-	-	-	gi|219691012|gb|ACL32235.1|/1.3e-181/intrrupted gp229, phage associated [Haemophilus parasuis SH0165]
BGI_novel_N261	HAPS_RS01670	HAPS_RS01670	K01703|1|3.4e-222|775.8|sbo:SBO_0059|3-isopropylmalate/(R)-2-methylmalate dehydratase large subunit [EC:4.2.1.33 4.2.1.35]	-	GO:0003861//3-isopropylmalate dehydratase activity;GO:0046872//metal ion binding;GO:0051539//4 iron, 4 sulfur cluster binding	GO:0009082//branched-chain amino acid biosynthetic process;GO:0009098//leucine biosynthetic process	gi|553939508|ref|WP_023147045.1|/9.2e-222/3-isopropylmalate dehydratase large subunit [Escherichia coli]
BGI_novel_N283	HAPS_RS05075	HAPS_RS05075	K03431|1|4.7e-229|798.5|apl:APL_1454|phosphoglucosamine mutase [EC:5.4.2.10]	-	GO:0008966//phosphoglucosamine mutase activity;GO:0000287//magnesium ion binding	GO:0005975//carbohydrate metabolic process	gi|491786126|ref|WP_005598675.1|/3.6e-228/phosphoglucosamine mutase [Actinobacillus pleuropneumoniae]
BGI_novel_N054	HAPS_RS11155	HAPS_RS11155	K06911|1|7.8e-102|377.1|fjo:Fjoh_2129|uncharacterized protein;K18930|5|4.2e-39|168.7|mil:ML5_5047|D-lactate dehydrogenase	-	GO:0050660//flavin adenine dinucleotide binding;GO:0016614//oxidoreductase activity, acting on CH-OH group of donors;GO:0051536//iron-sulfur cluster binding	GO:0055114//oxidation-reduction process	gi|652522993|ref|WP_026917120.1|/0.0e+00/membrane protein [[Haemophilus] parasuis]
BGI_novel_N049	HAPS_RS01105	HAPS_RS01105	K07278|1|4.5e-240|835.5|btra:F544_10830|translocation and assembly module TamA	GO:0016021//integral component of membrane;GO:0009279//cell outer membrane	-	-	gi|501705455|ref|WP_012621618.1|/0.0e+00/membrane protein [[Haemophilus] parasuis]
BGI_novel_N203	HAPS_RS08020	HAPS_RS08020	K01775|1|9.2e-218|760.8|hap:HAPS_1652|alanine racemase [EC:5.1.1.1]	-	GO:0030170//pyridoxal phosphate binding;GO:0008784//alanine racemase activity	GO:0030632//D-alanine biosynthetic process	gi|506420154|ref|WP_015939873.1|/7.2e-217/alanine racemase [[Haemophilus] parasuis]
BGI_novel_N079	HAPS_RS04855	HAPS_RS04855	K15582|1|7.4e-149|531.6|bto:WQG_14940|oligopeptide transport system permease protein	GO:0016021//integral component of membrane;GO:0005886//plasma membrane	-	GO:0006810//transport	gi|544683151|ref|WP_021115121.1|/2.9e-168/binding--dependent transport system inner membrane component family protein [[Haemophilus] parasuis]
BGI_novel_N062	HAPS_RS08540	HAPS_RS08540	K06980|1|5.8e-167|591.7|hpas:JL26_10270|tRNA-modifying protein YgfZ	GO:0005737//cytoplasm	GO:0005542//folic acid binding	GO:0008033//tRNA processing	gi|219692049|gb|ACL33272.1|/4.5e-166/possible GCV family glycine cleavage complex aminomethyltransferase [Haemophilus parasuis SH0165]
BGI_novel_N168	HAPS_RS00905	HAPS_RS00905	K02335|1|0.0e+00|1843.2|hpak:JT17_02690|DNA polymerase I [EC:2.7.7.7]	-	GO:0003887//DNA-directed DNA polymerase activity;GO:0003677//DNA binding;GO:0008408//3'-5' exonuclease activity	GO:0006261//DNA-dependent DNA replication;GO:0090305//nucleic acid phosphodiester bond hydrolysis;GO:0071897//DNA biosynthetic process	gi|501705432|ref|WP_012621596.1|/0.0e+00/DNA polymerase I [[Haemophilus] parasuis]
BGI_novel_N228	HAPS_RS04175	HAPS_RS04175	K03311|1|1.1e-235|820.5|hap:HAPS_0856|branched-chain amino acid:cation transporter, LIVCS family	GO:0016021//integral component of membrane;GO:0005886//plasma membrane	GO:0015658//branched-chain amino acid transmembrane transporter activity	GO:0006865//amino acid transport;GO:0015803//branched-chain amino acid transport	gi|501707329|ref|WP_012621955.1|/8.6e-235/branched-chain amino acid ABC transporter substrate-binding protein [[Haemophilus] parasuis]
BGI_novel_N041	HAPS_RS01575	HAPS_RS01575	K00982|1|0.0e+00|1332.8|apa:APP7_1024|[glutamine synthetase] adenylyltransferase / [glutamine synthetase]-adenylyl-L-tyrosine phosphorylase [EC:2.7.7.42 2.7.7.89]	-	-	-	gi|219690779|gb|ACL32002.1|/0.0e+00/glutamate-ammonia-ligase adenylyltransferase [Haemophilus parasuis SH0165]
BGI_novel_N047	HAPS_RS05530	HAPS_RS05530	K14652|1|4.8e-201|705.3|btre:F542_4140|3,4-dihydroxy 2-butanone 4-phosphate synthase / GTP cyclohydrolase II [EC:4.1.99.12 3.5.4.25]	-	GO:0003935//GTP cyclohydrolase II activity;GO:0030145//manganese ion binding;GO:0005525//GTP binding;GO:0008686//3,4-dihydroxy-2-butanone-4-phosphate synthase activity;GO:0000287//magnesium ion binding;GO:0008270//zinc ion binding	GO:0009231//riboflavin biosynthetic process	gi|849033089|ref|WP_047976930.1|/5.6e-204/GTP cyclohydrolase [[Actinobacillus] muris]
BGI_novel_N196	HAPS_RS11225	HAPS_RS11225	K06236|1|3.9e-93|348.2|hpaz:K756_03395|collagen, type I, alpha	-	-	-	gi|326324004|gb|ADZ54068.1|/0.0e+00/virulence-associated trimeric autotransporter [Haemophilus parasuis SH0165]
BGI_novel_N256	HAPS_RS06645	HAPS_RS06645	K03183|1|1.5e-126|457.2|hdu:HD_0719|demethylmenaquinone methyltransferase / 2-methoxy-6-polyprenyl-1,4-benzoquinol methylase [EC:2.1.1.163 2.1.1.201]	-	GO:0102005//2-octaprenyl-6-methoxy-1,4-benzoquinone methylase activity;GO:0008425//2-polyprenyl-6-methoxy-1,4-benzoquinone methyltransferase activity	GO:0009060//aerobic respiration;GO:0009234//menaquinone biosynthetic process;GO:0006744//ubiquinone biosynthetic process;GO:0032259//methylation	gi|498485407|ref|WP_010787136.1|/2.1e-143/bifunctional demethylmenaquinone methyltransferase/2-methoxy-6-polyprenyl-1,4-benzoquinol methylase [[Haemophilus] parasuis]
BGI_novel_N223	HAPS_RS09680	HAPS_RS09680	K01696|1|1.2e-204|717.2|hiz:R2866_0960|tryptophan synthase beta chain [EC:4.2.1.20]	-	GO:0004834//tryptophan synthase activity	GO:0008652//cellular amino acid biosynthetic process;GO:0000162//tryptophan biosynthetic process	gi|491711130|ref|WP_005557020.1|/4.3e-204/tryptophan synthase subunit beta [Aggregatibacter actinomycetemcomitans]
BGI_novel_N135	HAPS_RS01045	HAPS_RS01045	K03168|1|0.0e+00|1559.3|btrh:F543_11660|DNA topoisomerase I [EC:5.99.1.2]	GO:0005694//chromosome	GO:0003917//DNA topoisomerase type I activity;GO:0003677//DNA binding;GO:0000287//magnesium ion binding	GO:0006265//DNA topological change	gi|501705445|ref|WP_012621609.1|/0.0e+00/DNA topoisomerase I [[Haemophilus] parasuis]
BGI_novel_N291	HAPS_RS00025	HAPS_RS00025	K00244|1|0.0e+00|1090.1|mvr:X781_22820|fumarate reductase flavoprotein subunit [EC:1.3.5.4]	-	GO:0050660//flavin adenine dinucleotide binding;GO:0016627//oxidoreductase activity, acting on the CH-CH group of donors	GO:0009061//anaerobic respiration;GO:0022900//electron transport chain	gi|692227994|ref|WP_032109673.1|/0.0e+00/fumarate reductase flavoprotein subunit [Haemophilus sp. FF7]
BGI_novel_N207	HAPS_RS02175	HAPS_RS02175	K06957|1|0.0e+00|1253.8|hap:HAPS_0441|tRNA(Met) cytidine acetyltransferase [EC:2.3.1.193]	GO:0005737//cytoplasm	GO:0051392//tRNA N-acetyltransferase activity;GO:0005524//ATP binding;GO:0000049//tRNA binding	GO:0002101//tRNA wobble cytosine modification;GO:0051391//tRNA acetylation	gi|501705648|ref|WP_012621730.1|/0.0e+00/tRNA(Met) cytidine acetyltransferase TmcA [[Haemophilus] parasuis]
BGI_novel_N119	HAPS_RS11180	HAPS_RS11180	K06236|1|3.5e-103|382.1|hpaz:K756_03395|collagen, type I, alpha	-	-	-	gi|326323999|gb|ADZ54063.1|/0.0e+00/virulence-associated trimeric autotransporter [Haemophilus parasuis SH0165]
BGI_novel_N059	HAPS_RS11195	HAPS_RS11195	K06236|1|2.5e-55|223.0|hpaz:K756_03395|collagen, type I, alpha	-	-	-	gi|195728822|gb|ACG50732.1|/0.0e+00/VtaA18, partial [[Haemophilus] parasuis]
BGI_novel_N156	HAPS_RS02405	HAPS_RS02405	K15270|1|3.0e-62|243.8|rec:RHECIAT_CH0001663|S-adenosylmethionine uptake transporter	GO:0016021//integral component of membrane	-	-	gi|501705671|ref|WP_012621753.1|/7.0e-167/membrane protein [[Haemophilus] parasuis]
BGI_novel_N032	HAPS_RS01590	HAPS_RS01590	K03466|1|0.0e+00|1662.1|hpaz:K756_04940|DNA segregation ATPase FtsK/SpoIIIE, S-DNA-T family	GO:0005886//plasma membrane;GO:0016021//integral component of membrane	GO:0003677//DNA binding;GO:0005524//ATP binding	GO:0007059//chromosome segregation;GO:0007049//cell cycle;GO:0051301//cell division	gi|498485068|ref|WP_010786824.1|/0.0e+00/cell division protein FtsK [[Haemophilus] parasuis]
BGI_novel_N092	HAPS_RS07740	HAPS_RS07740	K03439|1|9.0e-145|517.7|hap:HAPS_1597|tRNA (guanine-N7-)-methyltransferase [EC:2.1.1.33]	-	GO:0008176//tRNA (guanine-N7-)-methyltransferase activity	GO:0006400//tRNA modification;GO:0036265//RNA (guanine-N7)-methylation	gi|491996192|ref|WP_005712643.1|/7.0e-144/tRNA (guanine(46)-N(7))-methyltransferase [[Haemophilus] parasuis]
BGI_novel_N018	HAPS_RS09095	HAPS_RS09095	-	-	GO:0016787//hydrolase activity	-	gi|498485608|ref|WP_010787320.1|/8.7e-262/phospholipase [[Haemophilus] parasuis]
shap1149.1	HAPS_RS11195	HAPS_RS11195	K06236|1|2.5e-55|223.0|hpaz:K756_03395|collagen, type I, alpha	-	-	-	gi|195728822|gb|ACG50732.1|/0.0e+00/VtaA18, partial [[Haemophilus] parasuis]
BGI_novel_N078	HAPS_RS05465	HAPS_RS05465	K04016|1|2.0e-289|999.6|btrh:F543_5640|cytochrome c-type biogenesis protein NrfE	GO:0016021//integral component of membrane	GO:0020037//heme binding;GO:0015232//heme transporter activity	GO:0017004//cytochrome complex assembly;GO:0015886//heme transport	gi|506419912|ref|WP_015939631.1|/0.0e+00/c-type cytochrome biogenesis protein CcmF [[Haemophilus] parasuis]
BGI_novel_N071	HAPS_RS09345	HAPS_RS09345	K03498|1|4.5e-241|838.6|mvi:X808_590|trk system potassium uptake protein	GO:0005886//plasma membrane;GO:0016021//integral component of membrane	GO:0022820//potassium ion symporter activity	GO:0071805//potassium ion transmembrane transport	gi|753847569|ref|WP_041603186.1|/2.5e-286/potassium transporter [[Haemophilus] parasuis]
BGI_novel_N135	HAPS_RS03450	HAPS_RS03450	K07106|1|1.4e-131|474.2|mvr:X781_14860|N-acetylmuramic acid 6-phosphate etherase [EC:4.2.1.126]	-	-	-	gi|498484885|ref|WP_010786650.1|/2.9e-160/N-acetylmuramic acid 6-phosphate etherase [[Haemophilus] parasuis]
BGI_novel_N161	HAPS_RS02520	hflB	K03798|1|0.0e+00|1270.8|hap:HAPS_0510|cell division protease FtsH [EC:3.4.24.-]	GO:0005886//plasma membrane;GO:0016021//integral component of membrane	GO:0016887//ATPase activity;GO:0004222//metalloendopeptidase activity;GO:0005524//ATP binding;GO:0008270//zinc ion binding	GO:0030163//protein catabolic process;GO:0006508//proteolysis;GO:0051301//cell division	gi|501705685|ref|WP_012621767.1|/0.0e+00/ATP-dependent metalloprotease [[Haemophilus] parasuis]
BGI_novel_N126	HAPS_RS05465	HAPS_RS05465	K04016|1|2.0e-289|999.6|btrh:F543_5640|cytochrome c-type biogenesis protein NrfE	GO:0016021//integral component of membrane	GO:0020037//heme binding;GO:0015232//heme transporter activity	GO:0017004//cytochrome complex assembly;GO:0015886//heme transport	gi|506419912|ref|WP_015939631.1|/0.0e+00/c-type cytochrome biogenesis protein CcmF [[Haemophilus] parasuis]
BGI_novel_N219	HAPS_RS11330	HAPS_RS11330	K06236|1|7.8e-99|367.1|hpaz:K756_03395|collagen, type I, alpha	-	-	-	gi|326324007|gb|ADZ54071.1|/0.0e+00/virulence-associated trimeric autotransporter [Haemophilus parasuis SH0165]
BGI_novel_N247	HAPS_RS06815	HAPS_RS06815	K04763|1|5.3e-168|595.1|hap:HAPS_1405|integrase/recombinase XerD	GO:0005737//cytoplasm	GO:0003677//DNA binding;GO:0009037//tyrosine-based site-specific recombinase activity	GO:0007059//chromosome segregation;GO:0006313//transposition, DNA-mediated;GO:0007049//cell cycle;GO:0015074//DNA integration;GO:0051301//cell division	gi|498485308|ref|WP_010787044.1|/4.1e-167/site-specific tyrosine recombinase XerD [[Haemophilus] parasuis]
BGI_novel_N118	HAPS_RS10035	HAPS_RS10035	K15268|1|9.2e-06|56.2|ant:Arnit_1989|O-acetylserine/cysteine efflux transporter	GO:0016021//integral component of membrane	-	-	gi|753847577|ref|WP_041603194.1|/5.0e-176/membrane protein [[Haemophilus] parasuis]
BGI_novel_N052	HAPS_RS04935	HAPS_RS04935	K03722|1|0.0e+00|1112.8|btre:F542_7590|ATP-dependent DNA helicase DinG [EC:3.6.4.12]	-	GO:0003677//DNA binding;GO:0004003//ATP-dependent DNA helicase activity;GO:0005524//ATP binding	GO:0032508//DNA duplex unwinding;GO:0006139//nucleobase-containing compound metabolic process	gi|849034420|ref|WP_047977538.1|/0.0e+00/ATP-dependent helicase [[Actinobacillus] muris]
BGI_novel_N197	HAPS_RS02420	HAPS_RS02420	K06959|1|0.0e+00|1318.1|mve:X875_16320|protein Tex	-	-	-	gi|644626751|ref|WP_025342948.1|/0.0e+00/transcription accessory protein [Mannheimia varigena]
BGI_novel_N229	HAPS_RS11205	HAPS_RS11205	K06236|1|4.1e-292|1009.6|hpaz:K756_03395|collagen, type I, alpha;K16628|4|1.1e-159|569.7|alm:AO498_16735|collagen, type VII, alpha	GO:0016021//integral component of membrane;GO:0019867//outer membrane	-	GO:0009405//pathogenesis	gi|326324002|gb|ADZ54066.1|/0.0e+00/virulence-associated trimeric autotransporter [Haemophilus parasuis SH0165]
BGI_novel_N045	HAPS_RS07640	HAPS_RS07640	K04096|1|6.8e-213|744.6|hap:HAPS_1573|DNA processing protein	-	-	GO:0009294//DNA mediated transformation	gi|506420118|ref|WP_015939837.1|/5.3e-212/DNA processing protein DprA [[Haemophilus] parasuis]
BGI_novel_N234	HAPS_RS03305	HAPS_RS03305	K00632|1|1.2e-189|667.5|apl:APL_0887|acetyl-CoA acyltransferase [EC:2.3.1.16]	-	GO:0016747//transferase activity, transferring acyl groups other than amino-acyl groups	GO:0008152//metabolic process	gi|498484931|ref|WP_010786694.1|/7.4e-242/acetyl-CoA acetyltransferase [[Haemophilus] parasuis]
BGI_novel_N290	HAPS_RS01315	HAPS_RS01315	K10679|1|2.1e-20|104.4|amu:Amuc_2137|nitroreductase / dihydropteridine reductase [EC:1.-.-.- 1.5.1.34]	-	GO:0016491//oxidoreductase activity	GO:0055114//oxidation-reduction process	gi|501705504|ref|WP_012621640.1|/8.4e-125/NAD(P)H-dependent oxidoreductase [[Haemophilus] parasuis]
shap341.1	HAPS_RS02175	HAPS_RS02175	K06957|1|0.0e+00|1253.8|hap:HAPS_0441|tRNA(Met) cytidine acetyltransferase [EC:2.3.1.193]	GO:0005737//cytoplasm	GO:0051392//tRNA N-acetyltransferase activity;GO:0005524//ATP binding;GO:0000049//tRNA binding	GO:0002101//tRNA wobble cytosine modification;GO:0051391//tRNA acetylation	gi|501705648|ref|WP_012621730.1|/0.0e+00/tRNA(Met) cytidine acetyltransferase TmcA [[Haemophilus] parasuis]
BGI_novel_N011	HAPS_RS06070	HAPS_RS06070	K03667|1|2.3e-244|849.4|hpaz:K756_00430|ATP-dependent HslUV protease ATP-binding subunit HslU	GO:0009376//HslUV protease complex	GO:0016887//ATPase activity;GO:0005524//ATP binding;GO:0070011//peptidase activity, acting on L-amino acid peptides	GO:0043335//protein unfolding;GO:0006508//proteolysis	gi|491998275|ref|WP_005713806.1|/1.8e-243/ATP-dependent protease ATPase subunit HslU [[Haemophilus] parasuis]
BGI_novel_N088	HAPS_RS03740	HAPS_RS03740	K01687|1|0.0e+00|1144.0|hsm:HSM_0213|dihydroxy-acid dehydratase [EC:4.2.1.9]	-	-	-	gi|757542886|ref|WP_042804078.1|/0.0e+00/dihydroxy-acid dehydratase [Mannheimia haemolytica]
BGI_novel_N079	HAPS_RS08540	HAPS_RS08540	K06980|1|5.8e-167|591.7|hpas:JL26_10270|tRNA-modifying protein YgfZ	GO:0005737//cytoplasm	GO:0005542//folic acid binding	GO:0008033//tRNA processing	gi|219692049|gb|ACL33272.1|/4.5e-166/possible GCV family glycine cleavage complex aminomethyltransferase [Haemophilus parasuis SH0165]
BGI_novel_N143	HAPS_RS06180	HAPS_RS06180	K12524|1|0.0e+00|1370.9|btre:F542_6870|bifunctional aspartokinase / homoserine dehydrogenase 1 [EC:2.7.2.4 1.1.1.3]	-	GO:0004072//aspartate kinase activity;GO:0050661//NADP binding;GO:0016597//amino acid binding;GO:0004412//homoserine dehydrogenase activity	GO:0008652//cellular amino acid biosynthetic process;GO:0016310//phosphorylation;GO:0009067//aspartate family amino acid biosynthetic process;GO:0055114//oxidation-reduction process	gi|849034075|ref|WP_047977389.1|/0.0e+00/bifunctional aspartate kinase/homoserine dehydrogenase I [[Actinobacillus] muris]
BGI_novel_N285	HAPS_RS06690	HAPS_RS06690	K00147|1|8.3e-196|688.0|bto:WQG_2830|glutamate-5-semialdehyde dehydrogenase [EC:1.2.1.41]	GO:0005737//cytoplasm	GO:0050661//NADP binding;GO:0004350//glutamate-5-semialdehyde dehydrogenase activity	GO:0055129//L-proline biosynthetic process;GO:0055114//oxidation-reduction process	gi|506420038|ref|WP_015939757.1|/6.2e-230/gamma-glutamyl-phosphate reductase [[Haemophilus] parasuis]
BGI_novel_N152	HAPS_RS00185	HAPS_RS00185	K06076|1|6.9e-246|854.4|hap:HAPS_0037|long-chain fatty acid transport protein	-	-	-	gi|501705352|ref|WP_012621516.1|/5.4e-245/membrane protein [[Haemophilus] parasuis]
BGI_novel_N124	HAPS_RS05130	HAPS_RS05130	K00864|1|1.9e-266|922.9|ass:ASU1_02395|glycerol kinase [EC:2.7.1.30]	-	GO:0004370//glycerol kinase activity;GO:0005524//ATP binding	GO:0019563//glycerol catabolic process;GO:0006072//glycerol-3-phosphate metabolic process;GO:0016310//phosphorylation	gi|849033127|ref|WP_047976946.1|/2.1e-272/glycerol kinase [[Actinobacillus] muris]
BGI_novel_N181	HAPS_RS09970	HAPS_RS09970	K07645|1|4.5e-267|924.9|hap:HAPS_2055|two-component system, OmpR family, sensor histidine kinase QseC [EC:2.7.13.3]	GO:0016021//integral component of membrane;GO:0005622//intracellular	GO:0005524//ATP binding;GO:0000155//phosphorelay sensor kinase activity	GO:0000160//phosphorelay signal transduction system;GO:0023014//signal transduction by protein phosphorylation	gi|506420326|ref|WP_015940045.1|/3.5e-266/two-component sensor histidine kinase [[Haemophilus] parasuis]
BGI_novel_N055	HAPS_RS07415	HAPS_RS07415	K01818|1|0.0e+00|1096.3|mvi:X808_20750|L-fucose/D-arabinose isomerase [EC:5.3.1.25 5.3.1.3]	GO:0005737//cytoplasm	GO:0030145//manganese ion binding;GO:0008736//L-fucose isomerase activity	GO:0042355//L-fucose catabolic process	gi|763129406|ref|WP_044009294.1|/0.0e+00/L-fucose isomerase [[Haemophilus] parasuis]
BGI_novel_N261	HAPS_RS07200	HAPS_RS07200	-	-	-	-	gi|908396219|ref|WP_049753194.1|/2.0e-244/alpha/beta hydrolase [[Haemophilus] parasuis]
BGI_novel_N155	HAPS_RS06215	HAPS_RS06215	K03310|1|1.0e-237|827.4|btra:F544_9520|alanine or glycine:cation symporter, AGCS family	GO:0005886//plasma membrane;GO:0016021//integral component of membrane	GO:0015655//alanine:sodium symporter activity	GO:0055085//transmembrane transport;GO:0006814//sodium ion transport;GO:0032328//alanine transport	gi|491993968|ref|WP_005711039.1|/2.6e-272/transporter [[Haemophilus] parasuis]
BGI_novel_N287	HAPS_RS04415	HAPS_RS04415	-	-	-	-	gi|501707484|ref|WP_012622003.1|/1.1e-104/tail assembly protein [[Haemophilus] parasuis]
BGI_novel_N250	HAPS_RS07850	HAPS_RS07850	K02116|1|7.8e-68|261.2|hpak:JT17_06795|ATP synthase protein I	GO:0016021//integral component of membrane	GO:0016787//hydrolase activity	-	gi|491997968|ref|WP_005713639.1|/6.1e-67/F0F1 ATP synthase subunit I [[Haemophilus] parasuis]
BGI_novel_N099	HAPS_RS11265	HAPS_RS11265	K07316|1|1.9e-220|770.4|aah:CF65_01923|adenine-specific DNA-methyltransferase [EC:2.1.1.72]	-	-	-	gi|916534706|ref|WP_051141830.1|/0.0e+00/hypothetical protein [[Haemophilus] parasuis]
BGI_novel_N091	HAPS_RS11040	HAPS_RS11040	K00215|1|7.2e-132|474.9|btre:F542_9440|4-hydroxy-tetrahydrodipicolinate reductase [EC:1.17.1.8]	GO:0005737//cytoplasm	GO:0008839//4-hydroxy-tetrahydrodipicolinate reductase;GO:0016726//oxidoreductase activity, acting on CH or CH2 groups, NAD or NADP as acceptor;GO:0051287//NAD binding;GO:0050661//NADP binding	GO:0009089//lysine biosynthetic process via diaminopimelate;GO:0019877//diaminopimelate biosynthetic process;GO:0055114//oxidation-reduction process	gi|506420431|ref|WP_015940150.1|/7.8e-149/4-hydroxy-tetrahydrodipicolinate reductase [[Haemophilus] parasuis]
BGI_novel_N017	HAPS_RS03165	HAPS_RS03165	K03177|1|1.3e-137|494.2|apa:APP7_0682|tRNA pseudouridine55 synthase [EC:5.4.99.25]	-	GO:0009982//pseudouridine synthase activity;GO:0003723//RNA binding	GO:0031119//tRNA pseudouridine synthesis	gi|501705841|ref|WP_012621845.1|/2.2e-168/tRNA pseudouridine(55) synthase [[Haemophilus] parasuis]
BGI_novel_N291	HAPS_RS03505	HAPS_RS03505	K03597|1|1.5e-113|413.7|hap:HAPS_0719|sigma-E factor negative regulatory protein RseA	-	-	-	gi|491993614|ref|WP_005710685.1|/1.2e-112/sigma-E factor negative regulatory protein [[Haemophilus] parasuis]
BGI_novel_N162	HAPS_RS04835	HAPS_RS04835	K11747|1|0.0e+00|1228.4|hap:HAPS_0994|glutathione-regulated potassium-efflux system protein KefB	GO:0005886//plasma membrane;GO:0016021//integral component of membrane	GO:0015299//solute:proton antiporter activity	GO:1902600//hydrogen ion transmembrane transport;GO:0006813//potassium ion transport	gi|506419837|ref|WP_015939556.1|/0.0e+00/potassium transporter [[Haemophilus] parasuis]
BGI_novel_N218	HAPS_RS10750	HAPS_RS10750	K00325|1|1.0e-255|887.1|hpaz:K756_07635|NAD(P) transhydrogenase subunit beta [EC:1.6.1.2]	GO:0016021//integral component of membrane;GO:0005886//plasma membrane	GO:0008750//NAD(P)+ transhydrogenase (AB-specific) activity;GO:0050661//NADP binding	GO:0055114//oxidation-reduction process	gi|506420401|ref|WP_015940120.1|/8.0e-255/NAD(P) transhydrogenase subunit beta [[Haemophilus] parasuis]
BGI_novel_N067	HAPS_RS10090	HAPS_RS10090	K03723|1|0.0e+00|1922.9|mvr:X781_4670|transcription-repair coupling factor (superfamily II helicase) [EC:3.6.4.-]	GO:0005737//cytoplasm	GO:0003684//damaged DNA binding;GO:0005524//ATP binding;GO:0004386//helicase activity	GO:0006355//regulation of transcription, DNA-templated;GO:0000716//transcription-coupled nucleotide-excision repair, DNA damage recognition	gi|748133820|ref|WP_039709263.1|/0.0e+00/transcription-repair coupling factor [Actinobacillus pleuropneumoniae]
BGI_novel_N270	HAPS_RS07350	HAPS_RS07350	K00640|1|1.5e-150|537.0|hap:HAPS_1512|serine O-acetyltransferase [EC:2.3.1.30]	GO:0005737//cytoplasm	GO:0009001//serine O-acetyltransferase activity	GO:0006535//cysteine biosynthetic process from serine	gi|506420095|ref|WP_015939814.1|/1.2e-149/serine O-acetyltransferase [[Haemophilus] parasuis]
BGI_novel_N029	HAPS_RS06220	HAPS_RS06220	K08970|1|5.4e-41|173.3|ppr:PBPRB0545|nickel/cobalt exporter	GO:0005886//plasma membrane;GO:0016021//integral component of membrane	GO:0046872//metal ion binding;GO:0015099//nickel cation transmembrane transporter activity	GO:0035444//nickel cation transmembrane transport	gi|506419981|ref|WP_015939700.1|/1.7e-182/ABC transporter permease [[Haemophilus] parasuis]
BGI_novel_N105	HAPS_RS09000	HAPS_RS09000	-	GO:0016021//integral component of membrane	-	-	gi|498485664|ref|WP_010787368.1|/2.5e-67/hypothetical protein [[Haemophilus] parasuis]
BGI_novel_N280	HAPS_RS03185	HAPS_RS03185	K00688|1|0.0e+00|1523.5|btrh:F543_10720|glycogen phosphorylase [EC:2.4.1.1]	-	GO:0030170//pyridoxal phosphate binding;GO:0008184//glycogen phosphorylase activity	GO:0005975//carbohydrate metabolic process	gi|505245579|ref|WP_015432681.1|/0.0e+00/phosphorylase [Bibersteinia trehalosi]
BGI_novel_N175	HAPS_RS06875	HAPS_RS06875	K11720|1|3.9e-162|575.9|mve:X875_5820|lipopolysaccharide export system permease protein	GO:0043190//ATP-binding cassette (ABC) transporter complex	-	GO:0055085//transmembrane transport	gi|498485301|ref|WP_010787037.1|/2.7e-197/LPS export ABC transporter permease LptG [[Haemophilus] parasuis]
BGI_novel_N200	HAPS_RS00795	HAPS_RS00795	K07085|1|4.1e-267|925.2|mvi:X808_15960|putative transport protein	-	-	-	gi|492353558|ref|WP_005818867.1|/4.2e-274/transporter [Actinobacillus minor]
BGI_novel_N175	HAPS_RS01515	HAPS_RS01515	-	GO:0016021//integral component of membrane	-	-	gi|498485076|ref|WP_010786832.1|/3.3e-195/methyl-accepting chemotaxis protein [[Haemophilus] parasuis]
BGI_novel_N018	HAPS_RS10020	HAPS_RS10020	K15724|1|3.8e-58|228.8|hap:HAPS_2065|iron-sulfur cluster insertion protein	-	GO:0005506//iron ion binding;GO:0005198//structural molecule activity;GO:0051536//iron-sulfur cluster binding	GO:0016226//iron-sulfur cluster assembly	gi|506420331|ref|WP_015940050.1|/2.9e-57/iron-sulfur cluster insertion protein ErpA [[Haemophilus] parasuis]
BGI_novel_N157	HAPS_RS01050	HAPS_RS01050	K07014|1|0.0e+00|1172.1|hap:HAPS_0209|uncharacterized protein	GO:0016021//integral component of membrane	GO:0008484//sulfuric ester hydrolase activity	GO:0008152//metabolic process	gi|501705446|ref|WP_012621610.1|/0.0e+00/membrane protein [[Haemophilus] parasuis]
BGI_novel_N038	HAPS_RS05370	HAPS_RS05370	K01572|1|7.7e-154|548.1|gan:UMN179_01973|oxaloacetate decarboxylase, beta subunit [EC:4.1.1.3]	GO:0016021//integral component of membrane	GO:0008948//oxaloacetate decarboxylase activity	GO:0006814//sodium ion transport	gi|529266037|gb|EQA08804.1|/1.4e-165/sodium ion-translocating decarboxylase, beta subunit [Haemophilus parasuis 84-15995]
BGI_novel_N239	HAPS_RS05910	HAPS_RS05910	K01788|1|4.0e-107|392.5|btrh:F543_4160|N-acylglucosamine-6-phosphate 2-epimerase [EC:5.1.3.9]	-	GO:0047465//N-acylglucosamine-6-phosphate 2-epimerase activity	GO:0005975//carbohydrate metabolic process;GO:0006051//N-acetylmannosamine metabolic process;GO:0019262//N-acetylneuraminate catabolic process	gi|498484364|ref|WP_010786157.1|/6.1e-126/N-acetylmannosamine-6-phosphate 2-epimerase [[Haemophilus] parasuis]
BGI_novel_N288	HAPS_RS04670	HAPS_RS04670	K00133|1|4.8e-211|738.4|hap:HAPS_0961|aspartate-semialdehyde dehydrogenase [EC:1.2.1.11]	GO:0005737//cytoplasm	GO:0051287//NAD binding;GO:0004073//aspartate-semialdehyde dehydrogenase activity;GO:0003942//N-acetyl-gamma-glutamyl-phosphate reductase activity;GO:0046983//protein dimerization activity;GO:0050661//NADP binding	GO:0009088//threonine biosynthetic process;GO:0055114//oxidation-reduction process;GO:0009089//lysine biosynthetic process via diaminopimelate;GO:0009097//isoleucine biosynthetic process;GO:0071266//'de novo' L-methionine biosynthetic process;GO:0019877//diaminopimelate biosynthetic process	gi|498484580|ref|WP_010786365.1|/3.7e-210/aspartate-semialdehyde dehydrogenase [[Haemophilus] parasuis]
BGI_novel_N050	HAPS_RS11225	HAPS_RS11225	K06236|1|3.9e-93|348.2|hpaz:K756_03395|collagen, type I, alpha	-	-	-	gi|326324004|gb|ADZ54068.1|/0.0e+00/virulence-associated trimeric autotransporter [Haemophilus parasuis SH0165]
BGI_novel_N287	HAPS_RS08880	HAPS_RS08880	K07396|1|1.1e-111|407.5|hap:HAPS_1824|putative protein-disulfide isomerase	-	GO:0015035//protein disulfide oxidoreductase activity	GO:0055114//oxidation-reduction process	gi|498485583|ref|WP_010787298.1|/8.3e-111/DSBA oxidoreductase [[Haemophilus] parasuis]
BGI_novel_N280	HAPS_RS10305	HAPS_RS10305	K04773|1|8.2e-240|834.7|apj:APJL_1279|protease IV [EC:3.4.21.-]	GO:0016021//integral component of membrane;GO:0005886//plasma membrane	GO:0008233//peptidase activity	GO:0006465//signal peptide processing	gi|506420353|ref|WP_015940072.1|/0.0e+00/signal peptide peptidase SppA [[Haemophilus] parasuis]
shap341.1	HAPS_RS04085	HAPS_RS04085	K01057|1|1.8e-131|473.4|hap:HAPS_0837|6-phosphogluconolactonase [EC:3.1.1.31]	-	GO:0017057//6-phosphogluconolactonase activity	GO:0005975//carbohydrate metabolic process;GO:0006098//pentose-phosphate shunt	gi|501707295|ref|WP_012621946.1|/1.4e-130/6-phosphogluconolactonase [[Haemophilus] parasuis]
BGI_novel_N175	HAPS_RS05745	HAPS_RS05745	K00014|1|6.6e-117|425.2|apj:APJL_1158|shikimate dehydrogenase [EC:1.1.1.25]	-	GO:0050661//NADP binding;GO:0004764//shikimate 3-dehydrogenase (NADP+) activity	GO:0008652//cellular amino acid biosynthetic process;GO:0009423//chorismate biosynthetic process;GO:0009073//aromatic amino acid family biosynthetic process;GO:0055114//oxidation-reduction process;GO:0019632//shikimate metabolic process	gi|506419935|ref|WP_015939654.1|/2.0e-152/shikimate dehydrogenase [[Haemophilus] parasuis]
BGI_novel_N126	HAPS_RS11195	HAPS_RS11195	K06236|1|2.5e-55|223.0|hpaz:K756_03395|collagen, type I, alpha	-	-	-	gi|195728822|gb|ACG50732.1|/0.0e+00/VtaA18, partial [[Haemophilus] parasuis]
BGI_novel_N051	HAPS_RS05860	HAPS_RS05860	K19227|1|3.3e-176|622.5|hpaz:K756_00635|cationic peptide transport system permease protein	GO:0016021//integral component of membrane;GO:0005886//plasma membrane	-	GO:0006810//transport	gi|498484373|ref|WP_010786166.1|/2.6e-175/peptide ABC transporter permease [[Haemophilus] parasuis]
BGI_novel_N113	HAPS_RS07885	HAPS_RS07885	K02112|1|1.9e-246|856.3|btre:F542_21390|F-type H+-transporting ATPase subunit beta [EC:3.6.3.14]	GO:0045261//proton-transporting ATP synthase complex, catalytic core F(1);GO:0005886//plasma membrane	GO:0046933//proton-transporting ATP synthase activity, rotational mechanism;GO:0005524//ATP binding	GO:0015991//ATP hydrolysis coupled proton transport;GO:0042777//plasma membrane ATP synthesis coupled proton transport	gi|764603275|ref|WP_044427150.1|/2.0e-250/ATP synthase subunit beta [Mannheimia haemolytica]
BGI_novel_N268	HAPS_RS01775	HAPS_RS01775	K00800|1|4.9e-247|858.2|hpaz:K756_04735|3-phosphoshikimate 1-carboxyvinyltransferase [EC:2.5.1.19]	GO:0005737//cytoplasm	GO:0003866//3-phosphoshikimate 1-carboxyvinyltransferase activity	GO:0008652//cellular amino acid biosynthetic process;GO:0009423//chorismate biosynthetic process;GO:0009073//aromatic amino acid family biosynthetic process	gi|753847490|ref|WP_041603107.1|/2.0e-247/3-phosphoshikimate 1-carboxyvinyltransferase [[Haemophilus] parasuis]
BGI_novel_N045	HAPS_RS03770	HAPS_RS03770	K06919|1|0.0e+00|1476.8|hap:HAPS_0775|putative DNA primase/helicase	-	-	-	gi|501707144|ref|WP_012621904.1|/0.0e+00/hypothetical protein [[Haemophilus] parasuis]
BGI_novel_N200	HAPS_RS06500	HAPS_RS06500	K13821|1|0.0e+00|1922.5|mvr:X781_6750|RHH-type transcriptional regulator, proline utilization regulon repressor / proline dehydrogenase / delta 1-pyrroline-5-carboxylate dehydrogenase [EC:1.5.5.2 1.2.1.88]	-	GO:0016620//oxidoreductase activity, acting on the aldehyde or oxo group of donors, NAD or NADP as acceptor;GO:0004657//proline dehydrogenase activity;GO:0003677//DNA binding;GO:0003842//1-pyrroline-5-carboxylate dehydrogenase activity;GO:0003700//transcription factor activity, sequence-specific DNA binding	GO:0055114//oxidation-reduction process;GO:0006355//regulation of transcription, DNA-templated;GO:0010133//proline catabolic process to glutamate;GO:0006561//proline biosynthetic process	gi|498485426|ref|WP_010787155.1|/0.0e+00/bifunctional proline dehydrogenase/L-glutamate gamma-semialdehyde dehydrogenase [[Haemophilus] parasuis]
BGI_novel_N258	HAPS_RS00155	HAPS_RS00155	K18138|1|0.0e+00|1650.2|btra:F544_11930|multidrug efflux pump	GO:0016021//integral component of membrane	GO:0005215//transporter activity	GO:0006810//transport	gi|501705345|ref|WP_012621510.1|/0.0e+00/transporter [[Haemophilus] parasuis]
BGI_novel_N215	HAPS_RS08515	HAPS_RS08515	K20306|1|4.9e-33|147.5|bmaz:BM44_4768|trafficking protein particle complex subunit 9	-	-	-	gi|326324005|gb|ADZ54069.1|/1.3e-221/virulence-associated trimeric autotransporter [Haemophilus parasuis SH0165]
BGI_novel_N179	HAPS_RS06315	HAPS_RS06315	K00075|1|2.7e-160|569.7|btra:F544_2060|UDP-N-acetylmuramate dehydrogenase [EC:1.3.1.98]	GO:0005737//cytoplasm	GO:0050660//flavin adenine dinucleotide binding;GO:0008762//UDP-N-acetylmuramate dehydrogenase activity	GO:0055114//oxidation-reduction process;GO:0007049//cell cycle;GO:0008360//regulation of cell shape;GO:0071555//cell wall organization;GO:0051301//cell division;GO:0009252//peptidoglycan biosynthetic process	gi|506419994|ref|WP_015939713.1|/5.2e-198/UDP-N-acetylenolpyruvoylglucosamine reductase [[Haemophilus] parasuis]
BGI_novel_N208	HAPS_RS06580	HAPS_RS06580	K03573|1|1.7e-126|456.8|hpaz:K756_08340|DNA mismatch repair protein MutH	GO:0005737//cytoplasm	GO:0004519//endonuclease activity;GO:0003677//DNA binding	GO:0090305//nucleic acid phosphodiester bond hydrolysis;GO:0006304//DNA modification;GO:0006298//mismatch repair	gi|491998419|ref|WP_005713926.1|/1.3e-125/DNA mismatch repair protein MutH [[Haemophilus] parasuis]
BGI_novel_N054	HAPS_RS11680	HAPS_RS11680	K07114|1|7.3e-17|92.0|gei:GEI7407_2594|Ca-activated chloride channel homolog;K07478|5|1.1e-07|61.6|tma:TM0508|putative ATPase	-	-	-	gi|529256933|gb|EQA00087.1|/2.0e-74/macro domain protein [Haemophilus parasuis str. Nagasaki]
BGI_novel_N288	HAPS_RS08100	HAPS_RS08100	K03613|1|1.5e-122|443.7|hap:HAPS_1669|electron transport complex protein RnfE	GO:0016021//integral component of membrane;GO:0005886//plasma membrane	-	GO:0022900//electron transport chain	gi|506420158|ref|WP_015939877.1|/1.2e-121/electron transport complex subunit E [[Haemophilus] parasuis]
BGI_novel_N083	HAPS_RS06310	HAPS_RS06310	K02902|1|1.3e-27|128.6|lsp:Bsph_1483|large subunit ribosomal protein L28	-	-	-	gi|644205513|ref|WP_025288830.1|/2.7e-139/hypothetical protein [Bibersteinia trehalosi]
BGI_novel_N268	HAPS_RS07255	HAPS_RS07255	K18850|1|2.9e-238|828.9|hap:HAPS_1493|50S ribosomal protein L16 3-hydroxylase [EC:1.14.11.47]	-	-	-	gi|219691828|gb|ACL33051.1|/2.3e-237/exodeoxyribonuclease VII large subunit [Haemophilus parasuis SH0165]
BGI_novel_N286	HAPS_RS10845	HAPS_RS10845	K00990|1|0.0e+00|1149.0|apa:APP7_0644|[protein-PII] uridylyltransferase [EC:2.7.7.59]	-	GO:0016597//amino acid binding;GO:0008773//[protein-PII] uridylyltransferase activity;GO:0008081//phosphoric diester hydrolase activity	GO:0006808//regulation of nitrogen utilization;GO:0006807//nitrogen compound metabolic process	gi|498484197|ref|WP_010785993.1|/0.0e+00/bifunctional uridylyltransferase/uridylyl-removing protein [[Haemophilus] parasuis]
BGI_novel_N034	HAPS_RS01840	HAPS_RS01840	K03701|1|0.0e+00|1716.4|apa:APP7_0844|excinuclease ABC subunit A	GO:0009380//excinuclease repair complex;GO:0005737//cytoplasm	GO:0008270//zinc ion binding;GO:0003677//DNA binding;GO:0005524//ATP binding;GO:0016887//ATPase activity;GO:0009381//excinuclease ABC activity	GO:0090305//nucleic acid phosphodiester bond hydrolysis;GO:0006289//nucleotide-excision repair;GO:0009432//SOS response	gi|737515642|ref|WP_035494578.1|/0.0e+00/excinuclease ABC subunit A [[Haemophilus] parasuis]
BGI_novel_N273	HAPS_RS09880	HAPS_RS09880	K02494|1|4.6e-118|428.7|hap:HAPS_2037|outer membrane lipoprotein LolB	GO:0009279//cell outer membrane	GO:0008565//protein transporter activity	GO:0015031//protein transport	gi|506420318|ref|WP_015940037.1|/3.6e-117/outer membrane lipoprotein LolB [[Haemophilus] parasuis]
BGI_novel_N105	HAPS_RS10415	HAPS_RS10415	K06941|1|2.1e-169|600.1|eau:DI57_02765|23S rRNA (adenine2503-C2)-methyltransferase [EC:2.1.1.192]	GO:0005737//cytoplasm	GO:0046872//metal ion binding;GO:0019843//rRNA binding;GO:0070040//rRNA (adenine-C2-)-methyltransferase activity;GO:0002935//tRNA (adenine-C2-)-methyltransferase activity;GO:0051539//4 iron, 4 sulfur cluster binding;GO:0000049//tRNA binding	GO:0070475//rRNA base methylation;GO:0030488//tRNA methylation	gi|491993332|ref|WP_005710403.1|/1.0e-218/23S rRNA (adenine(2503)-C(2))-methyltransferase RlmN [[Haemophilus] parasuis]
BGI_novel_N085	HAPS_RS05545	HAPS_RS05545	K05832|1|5.5e-168|595.1|hap:HAPS_1139|putative ABC transport system permease protein	GO:0016021//integral component of membrane;GO:0005886//plasma membrane	GO:0005215//transporter activity	GO:0006810//transport	gi|506419919|ref|WP_015939638.1|/4.3e-167/ABC transporter permease [[Haemophilus] parasuis]
BGI_novel_N079	HAPS_RS01350	HAPS_RS01350	K02446|1|9.3e-182|641.0|hap:HAPS_0273|fructose-1,6-bisphosphatase II [EC:3.1.3.11]	-	GO:0046872//metal ion binding;GO:0042132//fructose 1,6-bisphosphate 1-phosphatase activity	GO:0006071//glycerol metabolic process;GO:0006094//gluconeogenesis;GO:0016311//dephosphorylation	gi|501705522|ref|WP_012621647.1|/7.3e-181/fructose-1,6-bisphosphatase, class II [[Haemophilus] parasuis]
BGI_novel_N261	HAPS_RS01575	HAPS_RS01575	K00982|1|0.0e+00|1332.8|apa:APP7_1024|[glutamine synthetase] adenylyltransferase / [glutamine synthetase]-adenylyl-L-tyrosine phosphorylase [EC:2.7.7.42 2.7.7.89]	-	-	-	gi|219690779|gb|ACL32002.1|/0.0e+00/glutamate-ammonia-ligase adenylyltransferase [Haemophilus parasuis SH0165]
BGI_novel_N267	HAPS_RS08010	HAPS_RS08010	K03578|1|0.0e+00|2234.9|mvr:X781_15260|ATP-dependent helicase HrpA [EC:3.6.4.13]	-	GO:0003676//nucleic acid binding;GO:0005524//ATP binding;GO:0004004//ATP-dependent RNA helicase activity	-	gi|492369827|ref|WP_005823152.1|/0.0e+00/ATP-dependent helicase [Actinobacillus minor]
BGI_novel_N051	HAPS_RS11210	HAPS_RS11210	K06236|1|6.4e-217|759.6|hpaz:K756_03395|collagen, type I, alpha;K19721|5|1.0e-57|230.7|csy:CENSYa_0352|collagen, type V/XI/XXIV/XXVII, alpha	-	-	-	gi|326324003|gb|ADZ54067.1|/0.0e+00/virulence-associated trimeric autotransporter [Haemophilus parasuis SH0165]
BGI_novel_N285	HAPS_RS09935	HAPS_RS09935	K13038|1|1.1e-179|634.4|asi:ASU2_07360|phosphopantothenoylcysteine decarboxylase / phosphopantothenate--cysteine ligase [EC:4.1.1.36 6.3.2.5]	-	GO:0004633//phosphopantothenoylcysteine decarboxylase activity;GO:0004632//phosphopantothenate--cysteine ligase activity;GO:0010181//FMN binding	GO:0015937//coenzyme A biosynthetic process;GO:0015941	gi|498485540|ref|WP_010787262.1|/8.7e-221/phosphopantothenoylcysteine decarboxylase [[Haemophilus] parasuis]
BGI_novel_N131	HAPS_RS02340	HAPS_RS02340	K05592|1|0.0e+00|1191.8|hap:HAPS_0474|ATP-dependent RNA helicase DeaD [EC:3.6.4.13]	GO:0005737//cytoplasm	GO:0003723//RNA binding;GO:0004004//ATP-dependent RNA helicase activity;GO:0005524//ATP binding	GO:0006401//RNA catabolic process;GO:0000027//ribosomal large subunit assembly;GO:0070417//cellular response to cold	gi|501705665|ref|WP_012621747.1|/0.0e+00/RNA helicase [[Haemophilus] parasuis]
BGI_novel_N086	HAPS_RS08130	HAPS_RS08130	K03616|1|3.0e-114|416.0|hap:HAPS_1675|electron transport complex protein RnfB	GO:0016021//integral component of membrane;GO:0005886//plasma membrane	GO:0046872//metal ion binding;GO:0051539//4 iron, 4 sulfur cluster binding;GO:0009055//electron carrier activity;GO:0051537//2 iron, 2 sulfur cluster binding	GO:0022900//electron transport chain	gi|498484736|ref|WP_010786512.1|/2.3e-113/electron transport complex subunit RsxB [[Haemophilus] parasuis]
BGI_novel_N215	HAPS_RS09615	HAPS_RS09615	K01952|1|0.0e+00|2361.6|asi:ASU2_08980|phosphoribosylformylglycinamidine synthase [EC:6.3.5.3]	GO:0005737//cytoplasm	GO:0046872//metal ion binding;GO:0005524//ATP binding;GO:0004642//phosphoribosylformylglycinamidine synthase activity	GO:0006541//glutamine metabolic process;GO:0006189//'de novo' IMP biosynthetic process	gi|491787192|ref|WP_005599136.1|/0.0e+00/phosphoribosylformylglycinamidine synthase [Actinobacillus pleuropneumoniae]
BGI_novel_N105	HAPS_RS02865	HAPS_RS02865	K11904|1|3.1e-22|110.9|yin:CH53_2555|type VI secretion system secreted protein VgrG	-	-	-	gi|219691012|gb|ACL32235.1|/1.3e-181/intrrupted gp229, phage associated [Haemophilus parasuis SH0165]
BGI_novel_N113	HAPS_RS09585	HAPS_RS09585	K02837|1|1.4e-283|979.9|hik:HifGL_001410|peptide chain release factor 3	GO:0005737//cytoplasm	GO:0016149//translation release factor activity, codon specific;GO:0003924//GTPase activity;GO:0005525//GTP binding	GO:0006449//regulation of translational termination	gi|492154595|ref|WP_005764510.1|/1.2e-289/peptide chain release factor 3 [Pasteurella dagmatis]
BGI_novel_N074	HAPS_RS09790	HAPS_RS09790	K03656|1|0.0e+00|1172.9|btra:F544_16520|ATP-dependent DNA helicase Rep [EC:3.6.4.12]	-	GO:0004003//ATP-dependent DNA helicase activity;GO:0008408//3'-5' exonuclease activity;GO:0005524//ATP binding;GO:0003697//single-stranded DNA binding	GO:0090305//nucleic acid phosphodiester bond hydrolysis;GO:0006268//DNA unwinding involved in DNA replication	gi|644211069|ref|WP_025289655.1|/0.0e+00/ATP-dependent DNA helicase Rep [Bibersteinia trehalosi]
BGI_novel_N091	HAPS_RS02520	hflB	K03798|1|0.0e+00|1270.8|hap:HAPS_0510|cell division protease FtsH [EC:3.4.24.-]	GO:0005886//plasma membrane;GO:0016021//integral component of membrane	GO:0016887//ATPase activity;GO:0004222//metalloendopeptidase activity;GO:0005524//ATP binding;GO:0008270//zinc ion binding	GO:0030163//protein catabolic process;GO:0006508//proteolysis;GO:0051301//cell division	gi|501705685|ref|WP_012621767.1|/0.0e+00/ATP-dependent metalloprotease [[Haemophilus] parasuis]
BGI_novel_N215	HAPS_RS01655	HAPS_RS01655	K03592|1|8.9e-220|767.7|apj:APJL_0731|PmbA protein	-	GO:0008237//metallopeptidase activity	GO:0006508//proteolysis	gi|652522919|ref|WP_026917048.1|/5.3e-251/protein PmbA [[Haemophilus] parasuis]
BGI_novel_N097	HAPS_RS01770	HAPS_RS01770	K01595|1|0.0e+00|1536.5|aeu:ACEE_05600|phosphoenolpyruvate carboxylase [EC:4.1.1.31]	-	GO:0008964//phosphoenolpyruvate carboxylase activity;GO:0000287//magnesium ion binding	GO:0006107//oxaloacetate metabolic process;GO:0006099//tricarboxylic acid cycle;GO:0015977//carbon fixation	gi|849034095|ref|WP_047977398.1|/0.0e+00/phosphoenolpyruvate carboxylase [[Actinobacillus] muris]
BGI_novel_N211	HAPS_RS10205	HAPS_RS10205	K00265|1|0.0e+00|2230.7|kki:KKKWG1_1168|glutamate synthase (NADPH/NADH) large chain [EC:1.4.1.13 1.4.1.14]	-	GO:0004355//glutamate synthase (NADPH) activity	GO:0006537//glutamate biosynthetic process;GO:0055114//oxidation-reduction process	gi|523675218|emb|CDF97805.1|/0.0e+00/Putative Glutamate synthase subunit alpha [Avibacterium paragallinarum JF4211]
BGI_novel_N261	HAPS_RS09775	HAPS_RS09775	K04485|1|6.7e-239|831.2|mvg:X874_8120|DNA repair protein RadA/Sms	-	GO:0046872//metal ion binding;GO:0008094//DNA-dependent ATPase activity;GO:0005524//ATP binding;GO:0003684//damaged DNA binding	GO:0006281//DNA repair	gi|497815757|ref|WP_010129913.1|/1.8e-238/DNA repair protein RadA [Haemophilus sputorum]
BGI_novel_N243	BGI_novel_C06	-	-	-	-	-	gi|633277003|gb|KDB44587.1|/1.1e-23/transposase [Haemophilus parasuis HPS9]
BGI_novel_N281	HAPS_RS03695	HAPS_RS03695	K07149|1|6.0e-121|438.3|hpak:JT17_11225|uncharacterized protein	-	-	-	gi|491993696|ref|WP_005710767.1|/4.7e-120/membrane protein [[Haemophilus] parasuis]
BGI_novel_N277	HAPS_RS04780	HAPS_RS04780	K00384|1|5.8e-149|531.9|mvg:X874_5830|thioredoxin reductase (NADPH) [EC:1.8.1.9]	GO:0005737//cytoplasm	GO:0004791//thioredoxin-disulfide reductase activity	GO:0019430//removal of superoxide radicals;GO:0055114//oxidation-reduction process	gi|849031838|ref|WP_047976395.1|/6.1e-153/thioredoxin-disulfide reductase [[Actinobacillus] muris]
BGI_novel_N092	HAPS_RS02475	HAPS_RS02475	K15461|1|1.0e-296|1023.8|mvi:X808_8210|tRNA 5-methylaminomethyl-2-thiouridine biosynthesis bifunctional protein [EC:2.1.1.61 1.5.-.-]	GO:0005737//cytoplasm	GO:0050660//flavin adenine dinucleotide binding;GO:0004808//tRNA (5-methylaminomethyl-2-thiouridylate)-methyltransferase activity;GO:0016645//oxidoreductase activity, acting on the CH-NH group of donors	GO:0030488//tRNA methylation;GO:0002097//tRNA wobble base modification;GO:0055114//oxidation-reduction process	gi|501705680|ref|WP_012621762.1|/0.0e+00/bifunctional tRNA (5-methylaminomethyl-2-thiouridylate)-methyltransferase MnmD/FAD-dependent cmnm(5)s(2)U34 oxidoreductase MnmC [[Haemophilus] parasuis]
BGI_novel_N264	HAPS_RS01735	HAPS_RS01735	K01153|1|0.0e+00|2074.7|hap:HAPS_0350|type I restriction enzyme, R subunit [EC:3.1.21.3]	-	GO:0004386//helicase activity;GO:0003677//DNA binding;GO:0005524//ATP binding;GO:0009035//Type I site-specific deoxyribonuclease activity	GO:0090305//nucleic acid phosphodiester bond hydrolysis;GO:0009307//DNA restriction-modification system	gi|501705603|ref|WP_012621686.1|/0.0e+00/type I restriction endonuclease HindVIIP subunit R [[Haemophilus] parasuis]
BGI_novel_N029	HAPS_RS05035	HAPS_RS05035	K08218|1|5.4e-174|615.5|btra:F544_6460|MFS transporter, PAT family, beta-lactamase induction signal transducer AmpG	GO:0016021//integral component of membrane	-	GO:0055085//transmembrane transport	gi|506419866|ref|WP_015939585.1|/1.4e-245/AmpG family muropeptide MFS transporter [[Haemophilus] parasuis]
BGI_novel_N058	HAPS_RS03410	HAPS_RS03410	K00278|1|5.8e-45|187.2|bhy:BHWA1_00973|L-aspartate oxidase [EC:1.4.3.16];K18209|3|1.2e-34|152.9|mae:Maeo_0245|fumarate reductase (CoM/CoB) subunit A [EC:1.3.4.1]	-	-	-	gi|501707027|ref|WP_012621872.1|/3.4e-302/fumarate reductase [[Haemophilus] parasuis]
BGI_novel_N016	HAPS_RS01575	HAPS_RS01575	K00982|1|0.0e+00|1332.8|apa:APP7_1024|[glutamine synthetase] adenylyltransferase / [glutamine synthetase]-adenylyl-L-tyrosine phosphorylase [EC:2.7.7.42 2.7.7.89]	-	-	-	gi|219690779|gb|ACL32002.1|/0.0e+00/glutamate-ammonia-ligase adenylyltransferase [Haemophilus parasuis SH0165]
BGI_novel_N253	HAPS_RS04920	HAPS_RS04920	K01338|1|0.0e+00|1387.5|bto:WQG_11720|ATP-dependent Lon protease [EC:3.4.21.53]	GO:0005737//cytoplasm	GO:0004252//serine-type endopeptidase activity;GO:0043565//sequence-specific DNA binding;GO:0005524//ATP binding;GO:0004176//ATP-dependent peptidase activity	GO:0033554//cellular response to stress;GO:0006515//misfolded or incompletely synthesized protein catabolic process	gi|849033874|ref|WP_047977303.1|/0.0e+00/endopeptidase La [[Actinobacillus] muris]
BGI_novel_N290	HAPS_RS09615	HAPS_RS09615	K01952|1|0.0e+00|2361.6|asi:ASU2_08980|phosphoribosylformylglycinamidine synthase [EC:6.3.5.3]	GO:0005737//cytoplasm	GO:0046872//metal ion binding;GO:0005524//ATP binding;GO:0004642//phosphoribosylformylglycinamidine synthase activity	GO:0006541//glutamine metabolic process;GO:0006189//'de novo' IMP biosynthetic process	gi|491787192|ref|WP_005599136.1|/0.0e+00/phosphoribosylformylglycinamidine synthase [Actinobacillus pleuropneumoniae]
BGI_novel_N096	HAPS_RS00375	HAPS_RS00375	K03641|1|1.5e-240|836.6|hpas:JL26_05690|TolB protein	GO:0042597//periplasmic space	-	GO:0017038//protein import	gi|491994769|ref|WP_005711387.1|/1.4e-240/translocation protein TolB [[Haemophilus] parasuis]
BGI_novel_N277	HAPS_RS07060	HAPS_RS07060	K02033|1|2.8e-172|609.4|hpas:JL26_08335|peptide/nickel transport system permease protein	GO:0016021//integral component of membrane;GO:0005886//plasma membrane	-	GO:0006810//transport	gi|753847542|ref|WP_041603159.1|/5.3e-173/ABC transporter permease [[Haemophilus] parasuis]
BGI_novel_N058	HAPS_RS05480	HAPS_RS05480	K04018|1|6.8e-137|491.5|hap:HAPS_1126|formate-dependent nitrite reductase complex subunit NrfG	GO:0016021//integral component of membrane	-	-	gi|506419915|ref|WP_015939634.1|/5.3e-136/cytochrome c biogenesis protein [[Haemophilus] parasuis]
BGI_novel_N251	HAPS_RS05810	HAPS_RS05810	K02316|1|0.0e+00|1165.6|hap:HAPS_1195|DNA primase [EC:2.7.7.-]	GO:1990077//primosome complex	GO:0003677//DNA binding;GO:0000287//magnesium ion binding;GO:0003896//DNA primase activity;GO:0008270//zinc ion binding	GO:0006269//DNA replication, synthesis of RNA primer	gi|506419945|ref|WP_015939664.1|/0.0e+00/DNA primase [[Haemophilus] parasuis]
BGI_novel_N253	HAPS_RS00295	HAPS_RS00295	K04044|1|4.3e-272|941.8|asi:ASU2_02005|molecular chaperone HscA	-	GO:0016887//ATPase activity;GO:0005524//ATP binding;GO:0051082//unfolded protein binding	GO:0006457//protein folding;GO:0016226//iron-sulfur cluster assembly	gi|491994795|ref|WP_005711413.1|/8.7e-304/molecular chaperone HscA [[Haemophilus] parasuis]
BGI_novel_N203	HAPS_RS00290	HAPS_RS00290	-	-	-	-	gi|219690540|gb|ACL31763.1|/6.4e-122/histidyl-tRNA synthetase [Haemophilus parasuis SH0165]
BGI_novel_N085	HAPS_RS02890	HAPS_RS02890	-	-	-	-	gi|501705739|ref|WP_012621820.1|/0.0e+00/phage tail protein/putative Fels-1 prophage host specificity protein [[Haemophilus] parasuis]
BGI_novel_N017	HAPS_RS07075	HAPS_RS07075	K02020|1|3.8e-142|509.2|hap:HAPS_1456|molybdate transport system substrate-binding protein	GO:0030288//outer membrane-bounded periplasmic space	GO:0015412//ATPase-coupled molybdate transmembrane transporter activity	GO:0015689//molybdate ion transport	gi|219691799|gb|ACL33022.1|/2.9e-141/molybdate-binding periplasmic protein, ABC transporter [Haemophilus parasuis SH0165]
BGI_novel_N141	HAPS_RS01350	HAPS_RS01350	K02446|1|9.3e-182|641.0|hap:HAPS_0273|fructose-1,6-bisphosphatase II [EC:3.1.3.11]	-	GO:0046872//metal ion binding;GO:0042132//fructose 1,6-bisphosphate 1-phosphatase activity	GO:0006071//glycerol metabolic process;GO:0006094//gluconeogenesis;GO:0016311//dephosphorylation	gi|501705522|ref|WP_012621647.1|/7.3e-181/fructose-1,6-bisphosphatase, class II [[Haemophilus] parasuis]
BGI_novel_N135	HAPS_RS02865	HAPS_RS02865	K11904|1|3.1e-22|110.9|yin:CH53_2555|type VI secretion system secreted protein VgrG	-	-	-	gi|219691012|gb|ACL32235.1|/1.3e-181/intrrupted gp229, phage associated [Haemophilus parasuis SH0165]
BGI_novel_N199	HAPS_RS01045	HAPS_RS01045	K03168|1|0.0e+00|1559.3|btrh:F543_11660|DNA topoisomerase I [EC:5.99.1.2]	GO:0005694//chromosome	GO:0003917//DNA topoisomerase type I activity;GO:0003677//DNA binding;GO:0000287//magnesium ion binding	GO:0006265//DNA topological change	gi|501705445|ref|WP_012621609.1|/0.0e+00/DNA topoisomerase I [[Haemophilus] parasuis]
BGI_novel_N102	HAPS_RS01070	HAPS_RS01070	K03151|1|2.7e-254|882.5|apa:APP7_1132|thiamine biosynthesis protein ThiI	GO:0005737//cytoplasm	GO:0016783//sulfurtransferase activity;GO:0004810//tRNA adenylyltransferase activity;GO:0005524//ATP binding;GO:0000049//tRNA binding	GO:0034227//tRNA thio-modification;GO:0052837//thiazole biosynthetic process;GO:0009228//thiamine biosynthetic process;GO:0009229//thiamine diphosphate biosynthetic process	gi|491988803|ref|WP_005707801.1|/5.5e-254/tRNA 4-thiouridine(8) synthase ThiI [Haemophilus paraphrohaemolyticus]
BGI_novel_N088	HAPS_RS07330	HAPS_RS07330	K03106|1|7.0e-236|821.2|msu:MS0519|signal recognition particle subunit SRP54 [EC:3.6.5.4]	GO:0048500//signal recognition particle	GO:0008312//7S RNA binding;GO:0003924//GTPase activity;GO:0005525//GTP binding	GO:0006614//SRP-dependent cotranslational protein targeting to membrane	gi|499513058|ref|WP_011199698.1|/5.4e-235/signal recognition particle protein [[Mannheimia] succiniciproducens]
BGI_novel_N091	HAPS_RS03580	HAPS_RS03580	K03272|1|2.2e-245|852.8|mvr:X781_15020|D-beta-D-heptose 7-phosphate kinase / D-beta-D-heptose 1-phosphate adenosyltransferase [EC:2.7.1.167 2.7.7.70]	-	-	-	gi|643593888|ref|WP_025236248.1|/1.7e-244/bifunctional heptose 7-phosphate kinase/heptose 1-phosphate adenyltransferase [Mannheimia varigena]
BGI_novel_N088	HAPS_RS09845	HAPS_RS09845	K00564|1|5.9e-178|628.2|hap:HAPS_2030|16S rRNA (guanine1207-N2)-methyltransferase [EC:2.1.1.172]	GO:0005737//cytoplasm	GO:0003676//nucleic acid binding;GO:0052914//16S rRNA (guanine(1207)-N(2))-methyltransferase activity	GO:0031167//rRNA methylation	gi|506420311|ref|WP_015940030.1|/4.6e-177/16S rRNA methyltransferase [[Haemophilus] parasuis]
BGI_novel_N234	HAPS_RS03415	HAPS_RS03415	K05810|1|1.4e-142|510.4|hap:HAPS_0700|laccase domain-containing protein	-	-	-	gi|491993577|ref|WP_005710648.1|/1.1e-141/polyphenol oxidase [[Haemophilus] parasuis]
shap774.1	HAPS_RS06190	HAPS_RS06190	K14187|1|5.4e-170|602.1|btrh:F543_8920|chorismate mutase / prephenate dehydrogenase [EC:5.4.99.5 1.3.1.12]	GO:0005737//cytoplasm	GO:0008977//prephenate dehydrogenase activity;GO:0004106//chorismate mutase activity;GO:0004665//prephenate dehydrogenase (NADP+) activity	GO:0006571//tyrosine biosynthetic process;GO:0008652//cellular amino acid biosynthetic process;GO:0046417//chorismate metabolic process;GO:0055114//oxidation-reduction process	gi|491993957|ref|WP_005711028.1|/4.4e-211/bifunctional chorismate mutase/prephenate dehydrogenase [[Haemophilus] parasuis]
BGI_novel_N143	HAPS_RS00775	HAPS_RS00775	K06212|1|1.5e-129|467.2|btre:F542_16030|formate transporter	GO:0016021//integral component of membrane	GO:0015499//formate transmembrane transporter activity	GO:0015724//formate transport	gi|501705417|ref|WP_012621581.1|/1.3e-154/formate transporter FocA [[Haemophilus] parasuis]
BGI_novel_N120	HAPS_RS07845	HAPS_RS07845	K14445|1|1.0e-16|93.6|asr:WL1483_4603|solute carrier family 13 (sodium-dependent dicarboxylate transporter), member 2/3/5	GO:0016021//integral component of membrane	GO:0008324//cation transmembrane transporter activity	GO:0098655//cation transmembrane transport;GO:0006813//potassium ion transport	gi|753847551|ref|WP_041603168.1|/0.0e+00/citrate transporter [[Haemophilus] parasuis]
BGI_novel_N123	HAPS_RS06860	HAPS_RS06860	K02337|1|0.0e+00|2003.0|mham:J450_02940|DNA polymerase III subunit alpha [EC:2.7.7.7]	GO:0005737//cytoplasm	GO:0003887//DNA-directed DNA polymerase activity;GO:0003677//DNA binding;GO:0008408//3'-5' exonuclease activity	GO:0006260//DNA replication;GO:0090305//nucleic acid phosphodiester bond hydrolysis;GO:0071897//DNA biosynthetic process	gi|849032933|ref|WP_047976865.1|/0.0e+00/DNA polymerase III subunit alpha [[Actinobacillus] muris]
BGI_novel_N081	HAPS_RS08085	HAPS_RS08085	K03885|1|6.1e-242|841.3|hap:HAPS_1666|NADH dehydrogenase [EC:1.6.99.3]	-	GO:0003954//NADH dehydrogenase activity	GO:0055114//oxidation-reduction process	gi|498484728|ref|WP_010786504.1|/4.7e-241/NADH dehydrogenase [[Haemophilus] parasuis]
BGI_novel_N124	HAPS_RS08115	HAPS_RS08115	K03614|1|1.4e-199|700.3|hap:HAPS_1672|electron transport complex protein RnfD	GO:0016021//integral component of membrane;GO:0005886//plasma membrane	-	GO:0022900//electron transport chain;GO:0006810//transport	gi|498484734|ref|WP_010786510.1|/1.1e-198/electron transport complex subunit D [[Haemophilus] parasuis]
BGI_novel_N229	HAPS_RS01575	HAPS_RS01575	K00982|1|0.0e+00|1332.8|apa:APP7_1024|[glutamine synthetase] adenylyltransferase / [glutamine synthetase]-adenylyl-L-tyrosine phosphorylase [EC:2.7.7.42 2.7.7.89]	-	-	-	gi|219690779|gb|ACL32002.1|/0.0e+00/glutamate-ammonia-ligase adenylyltransferase [Haemophilus parasuis SH0165]
BGI_novel_N032	HAPS_RS08935	HAPS_RS08935	K02371|1|1.7e-177|626.7|hap:HAPS_1835|enoyl-[acyl-carrier protein] reductase II [EC:1.3.1.9]	-	GO:0051213//dioxygenase activity;GO:0018580//nitronate monooxygenase activity	GO:0055114//oxidation-reduction process	gi|506420222|ref|WP_015939941.1|/1.3e-176/diguanylate cyclase [[Haemophilus] parasuis]
BGI_novel_N138	HAPS_RS04715	HAPS_RS04715	K01940|1|1.2e-245|853.6|apj:APJL_0447|argininosuccinate synthase [EC:6.3.4.5]	GO:0005737//cytoplasm	GO:0005524//ATP binding;GO:0004055//argininosuccinate synthase activity;GO:0042803//protein homodimerization activity	GO:0006526//arginine biosynthetic process	gi|501219795|ref|WP_012262813.1|/9.5e-245/argininosuccinate synthase [Actinobacillus pleuropneumoniae]
BGI_novel_N152	HAPS_RS03270	HAPS_RS03270	K02380|1|9.9e-178|627.5|hap:HAPS_0670|FdhE protein	GO:0005737//cytoplasm	-	-	gi|498484937|ref|WP_010786700.1|/7.7e-177/formate dehydrogenase accessory protein FdhE [[Haemophilus] parasuis]
BGI_novel_N226	HAPS_RS01070	HAPS_RS01070	K03151|1|2.7e-254|882.5|apa:APP7_1132|thiamine biosynthesis protein ThiI	GO:0005737//cytoplasm	GO:0016783//sulfurtransferase activity;GO:0004810//tRNA adenylyltransferase activity;GO:0005524//ATP binding;GO:0000049//tRNA binding	GO:0034227//tRNA thio-modification;GO:0052837//thiazole biosynthetic process;GO:0009228//thiamine biosynthetic process;GO:0009229//thiamine diphosphate biosynthetic process	gi|491988803|ref|WP_005707801.1|/5.5e-254/tRNA 4-thiouridine(8) synthase ThiI [Haemophilus paraphrohaemolyticus]
BGI_novel_N088	HAPS_RS10950	HAPS_RS10950	K02042|1|1.6e-161|573.5|hap:HAPS_2253|phosphonate transport system permease protein	GO:0016021//integral component of membrane;GO:0005886//plasma membrane	-	GO:0006810//transport	gi|506420421|ref|WP_015940140.1|/1.2e-160/ABC transporter permease [[Haemophilus] parasuis]
BGI_novel_N153	HAPS_RS05830	HAPS_RS05830	K02558|1|1.1e-225|787.3|aeu:ACEE_11040|UDP-N-acetylmuramate: L-alanyl-gamma-D-glutamyl-meso-diaminopimelate ligase [EC:6.3.2.45]	-	GO:0016881//acid-amino acid ligase activity;GO:0005524//ATP binding	GO:0007049//cell cycle;GO:0008360//regulation of cell shape;GO:0071555//cell wall organization;GO:0009254//peptidoglycan turnover;GO:0051301//cell division;GO:0009252//peptidoglycan biosynthetic process	gi|746133461|ref|WP_039198754.1|/8.7e-225/UDP-N-acetylmuramate:L-alanyl-gamma-D-glutamyl-meso-diaminopimelate ligase [Actinobacillus equuli]
BGI_novel_N017	HAPS_RS07905	HAPS_RS07905	K10441|1|4.3e-239|832.0|apl:APL_1670|ribose transport system ATP-binding protein [EC:3.6.3.17]	GO:0043190//ATP-binding cassette (ABC) transporter complex	GO:0005524//ATP binding;GO:0015407//monosaccharide-transporting ATPase activity;GO:0015591//D-ribose transmembrane transporter activity	GO:0034219//carbohydrate transmembrane transport;GO:0015752//D-ribose transport	gi|497560793|ref|WP_009874977.1|/3.3e-238/ribose ABC transporter ATP-binding protein RbsA [Actinobacillus pleuropneumoniae]
BGI_novel_N051	HAPS_RS01575	HAPS_RS01575	K00982|1|0.0e+00|1332.8|apa:APP7_1024|[glutamine synthetase] adenylyltransferase / [glutamine synthetase]-adenylyl-L-tyrosine phosphorylase [EC:2.7.7.42 2.7.7.89]	-	-	-	gi|219690779|gb|ACL32002.1|/0.0e+00/glutamate-ammonia-ligase adenylyltransferase [Haemophilus parasuis SH0165]
BGI_novel_N031	HAPS_RS01085	HAPS_RS01085	K03803|1|6.2e-74|281.6|hap:HAPS_0216|sigma-E factor negative regulatory protein RseC	GO:0016021//integral component of membrane	-	-	gi|501705450|ref|WP_012621614.1|/4.8e-73/sigma-E factor regulatory protein [[Haemophilus] parasuis]
BGI_novel_N140	HAPS_RS07630	HAPS_RS07630	K02015|1|1.4e-142|510.8|btre:F542_18460|iron complex transport system permease protein	GO:0016021//integral component of membrane;GO:0005886//plasma membrane	GO:0005215//transporter activity	GO:0006810//transport	gi|506420117|ref|WP_015939836.1|/7.9e-180/iron ABC transporter [[Haemophilus] parasuis]
BGI_novel_N032	HAPS_RS11275	HAPS_RS11275	K06236|1|1.4e-286|991.9|hpaz:K756_03395|collagen, type I, alpha	GO:0016021//integral component of membrane;GO:0019867//outer membrane	-	GO:0009405//pathogenesis	gi|326324006|gb|ADZ54070.1|/0.0e+00/virulence-associated trimeric autotransporter [Haemophilus parasuis SH0165]
BGI_novel_N102	HAPS_RS09195	carB	K01955|1|0.0e+00|1975.3|btra:F544_19380|carbamoyl-phosphate synthase large subunit [EC:6.3.5.5]	-	GO:0004088//carbamoyl-phosphate synthase (glutamine-hydrolyzing) activity;GO:0046872//metal ion binding;GO:0005524//ATP binding	GO:0006526//arginine biosynthetic process;GO:0044205//'de novo' UMP biosynthetic process	gi|644212143|ref|WP_025289840.1|/0.0e+00/carbamoyl phosphate synthase large subunit [Bibersteinia trehalosi]
BGI_novel_N111	HAPS_RS04535	HAPS_RS04535	K01129|1|5.0e-191|672.2|ass:ASU1_05535|dGTPase [EC:3.1.5.1]	-	-	-	gi|219691338|gb|ACL32561.1|/7.7e-255/deoxyguanosinetriphosphate triphosphohydrolase-like protein [Haemophilus parasuis SH0165]
BGI_novel_N072	HAPS_RS10890	HAPS_RS10890	K04770|1|1.7e-217|760.4|apj:APJL_1933|Lon-like ATP-dependent protease [EC:3.4.21.-]	-	GO:0004252//serine-type endopeptidase activity;GO:0005524//ATP binding;GO:0004176//ATP-dependent peptidase activity	GO:0030163//protein catabolic process;GO:0006508//proteolysis	gi|498484190|ref|WP_010785986.1|/0.0e+00/protease [[Haemophilus] parasuis]
BGI_novel_N080	HAPS_RS04305	HAPS_RS04305	-	-	-	-	gi|501707414|ref|WP_012621980.1|/2.5e-247/phage head morphogenesis protein [[Haemophilus] parasuis]
BGI_novel_N199	HAPS_RS10970	HAPS_RS10970	K13292|1|1.1e-156|557.4|hpas:JL26_06320|phosphatidylglycerol:prolipoprotein diacylglycerol transferase [EC:2.-.-.-]	GO:0005886//plasma membrane;GO:0016021//integral component of membrane	GO:0008961//phosphatidylglycerol-prolipoprotein diacylglyceryl transferase activity	GO:0009249//protein lipoylation;GO:0042158//lipoprotein biosynthetic process	gi|491993545|ref|WP_005710616.1|/8.5e-156/prolipoprotein diacylglyceryl transferase [[Haemophilus] parasuis]
BGI_novel_N047	HAPS_RS08010	HAPS_RS08010	K03578|1|0.0e+00|2234.9|mvr:X781_15260|ATP-dependent helicase HrpA [EC:3.6.4.13]	-	GO:0003676//nucleic acid binding;GO:0005524//ATP binding;GO:0004004//ATP-dependent RNA helicase activity	-	gi|492369827|ref|WP_005823152.1|/0.0e+00/ATP-dependent helicase [Actinobacillus minor]
BGI_novel_N239	HAPS_RS08115	HAPS_RS08115	K03614|1|1.4e-199|700.3|hap:HAPS_1672|electron transport complex protein RnfD	GO:0016021//integral component of membrane;GO:0005886//plasma membrane	-	GO:0022900//electron transport chain;GO:0006810//transport	gi|498484734|ref|WP_010786510.1|/1.1e-198/electron transport complex subunit D [[Haemophilus] parasuis]
BGI_novel_N119	HAPS_RS04105	HAPS_RS04105	K15257|1|3.2e-187|659.1|hpaz:K756_02450|tRNA (mo5U34)-methyltransferase [EC:2.1.1.-]	-	GO:0016300//tRNA (uracil) methyltransferase activity;GO:0016765//transferase activity, transferring alkyl or aryl (other than methyl) groups	GO:0030488//tRNA methylation;GO:0002098//tRNA wobble uridine modification	gi|753847518|ref|WP_041603135.1|/5.9e-188/tRNA (mo5U34)-methyltransferase [[Haemophilus] parasuis]
BGI_novel_N151	HAPS_RS09615	HAPS_RS09615	K01952|1|0.0e+00|2361.6|asi:ASU2_08980|phosphoribosylformylglycinamidine synthase [EC:6.3.5.3]	GO:0005737//cytoplasm	GO:0046872//metal ion binding;GO:0005524//ATP binding;GO:0004642//phosphoribosylformylglycinamidine synthase activity	GO:0006541//glutamine metabolic process;GO:0006189//'de novo' IMP biosynthetic process	gi|491787192|ref|WP_005599136.1|/0.0e+00/phosphoribosylformylglycinamidine synthase [Actinobacillus pleuropneumoniae]
BGI_novel_N211	HAPS_RS11330	HAPS_RS11330	K06236|1|7.8e-99|367.1|hpaz:K756_03395|collagen, type I, alpha	-	-	-	gi|326324007|gb|ADZ54071.1|/0.0e+00/virulence-associated trimeric autotransporter [Haemophilus parasuis SH0165]
shap341.1	HAPS_RS10845	HAPS_RS10845	K00990|1|0.0e+00|1149.0|apa:APP7_0644|[protein-PII] uridylyltransferase [EC:2.7.7.59]	-	GO:0016597//amino acid binding;GO:0008773//[protein-PII] uridylyltransferase activity;GO:0008081//phosphoric diester hydrolase activity	GO:0006808//regulation of nitrogen utilization;GO:0006807//nitrogen compound metabolic process	gi|498484197|ref|WP_010785993.1|/0.0e+00/bifunctional uridylyltransferase/uridylyl-removing protein [[Haemophilus] parasuis]
BGI_novel_N260	HAPS_RS04940	HAPS_RS04940	K00761|1|1.2e-102|377.5|aeu:ACEE_05470|uracil phosphoribosyltransferase [EC:2.4.2.9]	-	GO:0004845//uracil phosphoribosyltransferase activity;GO:0000287//magnesium ion binding;GO:0005525//GTP binding	GO:0044206//UMP salvage;GO:0006223//uracil salvage	gi|506419854|ref|WP_015939573.1|/1.4e-110/uracil phosphoribosyltransferase [[Haemophilus] parasuis]
BGI_novel_N159	HAPS_RS00290	HAPS_RS00290	-	-	-	-	gi|219690540|gb|ACL31763.1|/6.4e-122/histidyl-tRNA synthetase [Haemophilus parasuis SH0165]
BGI_novel_N116	HAPS_RS03270	HAPS_RS03270	K02380|1|9.9e-178|627.5|hap:HAPS_0670|FdhE protein	GO:0005737//cytoplasm	-	-	gi|498484937|ref|WP_010786700.1|/7.7e-177/formate dehydrogenase accessory protein FdhE [[Haemophilus] parasuis]
BGI_novel_N083	HAPS_RS03880	HAPS_RS03880	K01792|1|8.1e-152|541.2|hap:HAPS_0796|glucose-6-phosphate 1-epimerase [EC:5.1.3.15]	-	-	-	gi|501707189|ref|WP_012621917.1|/6.3e-151/D-hexose-6-phosphate mutarotase [[Haemophilus] parasuis]
BGI_novel_N204	HAPS_RS10460	HAPS_RS10460	K17686|1|5.3e-275|951.8|mve:X875_6140|Cu+-exporting ATPase [EC:3.6.3.54]	GO:0005886//plasma membrane;GO:0016021//integral component of membrane	GO:0046872//metal ion binding;GO:0000166//nucleotide binding;GO:0019829//cation-transporting ATPase activity	GO:0098655//cation transmembrane transport;GO:0030001//metal ion transport	gi|506420369|ref|WP_015940088.1|/0.0e+00/copper-translocating P-type ATPase [[Haemophilus] parasuis]
BGI_novel_N143	HAPS_RS08120	HAPS_RS08120	K02030|1|2.4e-13|80.9|syg:sync_0366|polar amino acid transport system substrate-binding protein	GO:0016021//integral component of membrane	-	-	gi|491996356|ref|WP_005712807.1|/2.8e-114/membrane protein [[Haemophilus] parasuis]
BGI_novel_N203	HAPS_RS06420	HAPS_RS06420	K07316|1|1.4e-209|734.9|rec:RHECIAT_CH0001112|adenine-specific DNA-methyltransferase [EC:2.1.1.72];K03580|2|2.3e-31|142.9|vin:AKJ08_3624|ATP-dependent helicase HepA [EC:3.6.4.-]	-	GO:0005524//ATP binding;GO:0004386//helicase activity	-	gi|506420006|ref|WP_015939725.1|/0.0e+00/ATP-dependent helicase [[Haemophilus] parasuis]
BGI_novel_N087	HAPS_RS05340	HAPS_RS05340	K11606|1|2.9e-152|542.7|hap:HAPS_1100|manganese/iron transport system permease protein	-	-	-	gi|753847638|ref|WP_041603255.1|/1.7e-151/iron ABC transporter permease [[Haemophilus] parasuis]
BGI_novel_N018	HAPS_RS06095	HAPS_RS06095	K02064|1|5.9e-189|664.8|hpas:JL26_11100|thiamine transport system substrate-binding protein	GO:0030288//outer membrane-bounded periplasmic space	GO:0048502;GO:0005524//ATP binding;GO:0030975//thiamine binding	GO:0055085//transmembrane transport;GO:0015888//thiamine transport	gi|491993935|ref|WP_005711006.1|/4.6e-188/thiamine transporter substrate binding subunit [[Haemophilus] parasuis]
BGI_novel_N172	HAPS_RS09455	HAPS_RS09455	K03315|1|4.5e-259|898.3|hpak:JT17_05645|Na+:H+ antiporter, NhaC family	GO:0016021//integral component of membrane	GO:0015297//antiporter activity	GO:0055085//transmembrane transport	gi|506420275|ref|WP_015939994.1|/2.9e-260/Na+/H+ antiporter NhaC [[Haemophilus] parasuis]
BGI_novel_N226	HAPS_RS09030	HAPS_RS09030	K09812|1|6.2e-118|428.3|hpak:JT17_07655|cell division transport system ATP-binding protein	-	GO:0016887//ATPase activity;GO:0005524//ATP binding	GO:0051301//cell division	gi|544677961|ref|WP_021110246.1|/2.2e-117/cell division ATP-binding protein FtsE [[Haemophilus] parasuis]
BGI_novel_N130	HAPS_RS00950	HAPS_RS00950	K02793|1|5.1e-67|258.5|hap:HAPS_0189|PTS system, mannose-specific IIA component [EC:2.7.1.191]	GO:0016021//integral component of membrane	-	GO:0009401//phosphoenolpyruvate-dependent sugar phosphotransferase system	gi|498483978|ref|WP_010785784.1|/3.9e-66/PTS sugar transporter subunit IIA [[Haemophilus] parasuis]
BGI_novel_N283	HAPS_RS10130	HAPS_RS10130	K01962|1|5.8e-157|558.5|aat:D11S_1181|acetyl-CoA carboxylase carboxyl transferase subunit alpha [EC:6.4.1.2]	GO:0009317//acetyl-CoA carboxylase complex	GO:0003989//acetyl-CoA carboxylase activity;GO:0005524//ATP binding;GO:0016740//transferase activity	GO:0006633//fatty acid biosynthetic process;GO:2001295//malonyl-CoA biosynthetic process	gi|498485495|ref|WP_010787221.1|/8.8e-176/acetyl-CoA carboxylase carboxyltransferase subunit alpha [[Haemophilus] parasuis]
BGI_novel_N158	HAPS_RS11205	HAPS_RS11205	K06236|1|4.1e-292|1009.6|hpaz:K756_03395|collagen, type I, alpha;K16628|4|1.1e-159|569.7|alm:AO498_16735|collagen, type VII, alpha	GO:0016021//integral component of membrane;GO:0019867//outer membrane	-	GO:0009405//pathogenesis	gi|326324002|gb|ADZ54066.1|/0.0e+00/virulence-associated trimeric autotransporter [Haemophilus parasuis SH0165]
shap341.1	HAPS_RS04920	HAPS_RS04920	K01338|1|0.0e+00|1387.5|bto:WQG_11720|ATP-dependent Lon protease [EC:3.4.21.53]	GO:0005737//cytoplasm	GO:0004252//serine-type endopeptidase activity;GO:0043565//sequence-specific DNA binding;GO:0005524//ATP binding;GO:0004176//ATP-dependent peptidase activity	GO:0033554//cellular response to stress;GO:0006515//misfolded or incompletely synthesized protein catabolic process	gi|849033874|ref|WP_047977303.1|/0.0e+00/endopeptidase La [[Actinobacillus] muris]
BGI_novel_N264	HAPS_RS06700	HAPS_RS06700	K06020|1|5.1e-241|838.6|bub:BW23_1229|sulfate-transporting ATPase [EC:3.6.3.25]	-	GO:0016887//ATPase activity;GO:0005524//ATP binding	-	gi|914733328|ref|WP_050693972.1|/0.0e+00/energy-dependent translational throttle protein EttA [Aggregatibacter aphrophilus]
BGI_novel_N078	HAPS_RS07830	HAPS_RS07830	K01186|1|1.2e-286|990.7|pmu:PM0663|sialidase-1 [EC:3.2.1.18]	-	-	-	gi|908396222|ref|WP_049753197.1|/0.0e+00/sialidase [[Haemophilus] parasuis]
BGI_novel_N049	HAPS_RS05465	HAPS_RS05465	K04016|1|2.0e-289|999.6|btrh:F543_5640|cytochrome c-type biogenesis protein NrfE	GO:0016021//integral component of membrane	GO:0020037//heme binding;GO:0015232//heme transporter activity	GO:0017004//cytochrome complex assembly;GO:0015886//heme transport	gi|506419912|ref|WP_015939631.1|/0.0e+00/c-type cytochrome biogenesis protein CcmF [[Haemophilus] parasuis]
BGI_novel_N085	HAPS_RS09025	HAPS_RS09025	K03110|1|8.1e-253|877.5|hap:HAPS_1856|fused signal recognition particle receptor	GO:0005737//cytoplasm;GO:0031226//intrinsic component of plasma membrane	GO:0003924//GTPase activity;GO:0005525//GTP binding	GO:0051301//cell division;GO:0006614//SRP-dependent cotranslational protein targeting to membrane	gi|506420225|ref|WP_015939944.1|/6.3e-252/signal recognition particle-docking protein FtsY [[Haemophilus] parasuis]
BGI_novel_N099	HAPS_RS02520	hflB	K03798|1|0.0e+00|1270.8|hap:HAPS_0510|cell division protease FtsH [EC:3.4.24.-]	GO:0005886//plasma membrane;GO:0016021//integral component of membrane	GO:0016887//ATPase activity;GO:0004222//metalloendopeptidase activity;GO:0005524//ATP binding;GO:0008270//zinc ion binding	GO:0030163//protein catabolic process;GO:0006508//proteolysis;GO:0051301//cell division	gi|501705685|ref|WP_012621767.1|/0.0e+00/ATP-dependent metalloprotease [[Haemophilus] parasuis]
BGI_novel_N283	HAPS_RS06030	HAPS_RS06030	K05515|1|1.4e-306|1056.6|bto:WQG_22580|penicillin-binding protein 2	GO:0016021//integral component of membrane	GO:0008658//penicillin binding	-	gi|849033990|ref|WP_047977352.1|/0.0e+00/penicillin-binding protein 2 [[Actinobacillus] muris]
BGI_novel_N038	HAPS_RS02305	HAPS_RS02305	K02238|1|0.0e+00|1538.1|hap:HAPS_0467|competence protein ComEC	-	-	-	gi|219690912|gb|ACL32135.1|/0.0e+00/recombination protein 2 / DNA internalization-related competence protein ComEC/Rec2 / predicted membrane metal-binding protein [Haemophilus parasuis SH0165]
BGI_novel_N060	HAPS_RS11195	HAPS_RS11195	K06236|1|2.5e-55|223.0|hpaz:K756_03395|collagen, type I, alpha	-	-	-	gi|195728822|gb|ACG50732.1|/0.0e+00/VtaA18, partial [[Haemophilus] parasuis]
BGI_novel_N041	HAPS_RS11190	HAPS_RS11190	K06236|1|1.3e-80|307.0|hpaz:K756_03395|collagen, type I, alpha	GO:0019867//outer membrane	-	GO:0009405//pathogenesis	gi|326324000|gb|ADZ54064.1|/0.0e+00/virulence-associated trimeric autotransporter [Haemophilus parasuis SH0165]
BGI_novel_N059	HAPS_RS06390	HAPS_RS06390	K00111|1|2.3e-261|906.0|hpr:PARA_07630|glycerol-3-phosphate dehydrogenase [EC:1.1.5.3]	GO:0005886//plasma membrane;GO:0009331//glycerol-3-phosphate dehydrogenase complex	GO:0050660//flavin adenine dinucleotide binding;GO:0052591//sn-glycerol-3-phosphate:ubiquinone-8 oxidoreductase activity;GO:0010181//FMN binding	GO:0006072//glycerol-3-phosphate metabolic process;GO:0046174;GO:0055114//oxidation-reduction process	gi|896428722|ref|WP_049362412.1|/1.5e-262/MULTISPECIES: sn-glycerol-3-phosphate dehydrogenase subunit A [Haemophilus]
shap1112.1	HAPS_RS05165	HAPS_RS05165	K09999|1|8.1e-121|438.0|hpas:JL26_00580|arginine transport system permease protein	GO:0016021//integral component of membrane;GO:0005886//plasma membrane	GO:0005215//transporter activity	GO:0006810//transport	gi|498484472|ref|WP_010786263.1|/6.3e-120/arginine transporter permease subunit ArtQ [[Haemophilus] parasuis]
BGI_novel_N261	HAPS_RS11255	HAPS_RS11255	K06236|1|8.8e-203|712.6|hpaz:K756_03395|collagen, type I, alpha	-	-	-	gi|544677792|ref|WP_021110085.1|/0.0e+00/phage T7 tail fiber family protein [[Haemophilus] parasuis]
BGI_novel_N080	HAPS_RS01735	HAPS_RS01735	K01153|1|0.0e+00|2074.7|hap:HAPS_0350|type I restriction enzyme, R subunit [EC:3.1.21.3]	-	GO:0004386//helicase activity;GO:0003677//DNA binding;GO:0005524//ATP binding;GO:0009035//Type I site-specific deoxyribonuclease activity	GO:0090305//nucleic acid phosphodiester bond hydrolysis;GO:0009307//DNA restriction-modification system	gi|501705603|ref|WP_012621686.1|/0.0e+00/type I restriction endonuclease HindVIIP subunit R [[Haemophilus] parasuis]
BGI_novel_N063	HAPS_RS02175	HAPS_RS02175	K06957|1|0.0e+00|1253.8|hap:HAPS_0441|tRNA(Met) cytidine acetyltransferase [EC:2.3.1.193]	GO:0005737//cytoplasm	GO:0051392//tRNA N-acetyltransferase activity;GO:0005524//ATP binding;GO:0000049//tRNA binding	GO:0002101//tRNA wobble cytosine modification;GO:0051391//tRNA acetylation	gi|501705648|ref|WP_012621730.1|/0.0e+00/tRNA(Met) cytidine acetyltransferase TmcA [[Haemophilus] parasuis]
BGI_novel_N288	HAPS_RS07150	HAPS_RS07150	K03555|1|0.0e+00|1463.0|btra:F544_1120|DNA mismatch repair protein MutS	-	GO:0005524//ATP binding;GO:0003684//damaged DNA binding;GO:0030983//mismatched DNA binding	GO:0006298//mismatch repair	gi|544680775|ref|WP_021112878.1|/0.0e+00/DNA mismatch repair protein MutS [[Haemophilus] parasuis]
BGI_novel_N071	HAPS_RS08525	HAPS_RS08525	K02553|1|2.0e-87|326.6|hpaz:K756_11730|regulator of ribonuclease activity A	GO:0005737//cytoplasm	GO:0060698//endoribonuclease inhibitor activity;GO:0019899//enzyme binding	GO:0060702//negative regulation of endoribonuclease activity	gi|491996336|ref|WP_005712787.1|/1.5e-86/ribonuclease E activity regulator RraA [[Haemophilus] parasuis]
BGI_novel_N263	HAPS_RS06390	HAPS_RS06390	K00111|1|2.3e-261|906.0|hpr:PARA_07630|glycerol-3-phosphate dehydrogenase [EC:1.1.5.3]	GO:0005886//plasma membrane;GO:0009331//glycerol-3-phosphate dehydrogenase complex	GO:0050660//flavin adenine dinucleotide binding;GO:0052591//sn-glycerol-3-phosphate:ubiquinone-8 oxidoreductase activity;GO:0010181//FMN binding	GO:0006072//glycerol-3-phosphate metabolic process;GO:0046174;GO:0055114//oxidation-reduction process	gi|896428722|ref|WP_049362412.1|/1.5e-262/MULTISPECIES: sn-glycerol-3-phosphate dehydrogenase subunit A [Haemophilus]
BGI_novel_N223	HAPS_RS09000	HAPS_RS09000	-	GO:0016021//integral component of membrane	-	-	gi|498485664|ref|WP_010787368.1|/2.5e-67/hypothetical protein [[Haemophilus] parasuis]
BGI_novel_N054	HAPS_RS09635	HAPS_RS09635	K01873|1|0.0e+00|1931.4|hpas:JL26_08560|valyl-tRNA synthetase [EC:6.1.1.9]	-	-	-	gi|753847573|ref|WP_041603190.1|/0.0e+00/valine--tRNA ligase [[Haemophilus] parasuis]
BGI_novel_N177	HAPS_RS05930	HAPS_RS05930	K03317|1|3.6e-231|805.4|hap:HAPS_1220|concentrative nucleoside transporter, CNT family	GO:0016021//integral component of membrane	GO:0005337//nucleoside transmembrane transporter activity	GO:1901642//nucleoside transmembrane transport	gi|506419960|ref|WP_015939679.1|/2.8e-230/nucleoside permease [[Haemophilus] parasuis]
BGI_novel_N124	HAPS_RS05905	HAPS_RS05905	K00885|1|1.1e-165|587.4|hap:HAPS_1215|N-acylmannosamine kinase [EC:2.7.1.60]	-	GO:0009384//N-acylmannosamine kinase activity	GO:0046835//carbohydrate phosphorylation	gi|498484365|ref|WP_010786158.1|/8.5e-165/N-acetylmannosamine kinase [[Haemophilus] parasuis]
BGI_novel_N256	HAPS_RS10845	HAPS_RS10845	K00990|1|0.0e+00|1149.0|apa:APP7_0644|[protein-PII] uridylyltransferase [EC:2.7.7.59]	-	GO:0016597//amino acid binding;GO:0008773//[protein-PII] uridylyltransferase activity;GO:0008081//phosphoric diester hydrolase activity	GO:0006808//regulation of nitrogen utilization;GO:0006807//nitrogen compound metabolic process	gi|498484197|ref|WP_010785993.1|/0.0e+00/bifunctional uridylyltransferase/uridylyl-removing protein [[Haemophilus] parasuis]
BGI_novel_N081	HAPS_RS00155	HAPS_RS00155	K18138|1|0.0e+00|1650.2|btra:F544_11930|multidrug efflux pump	GO:0016021//integral component of membrane	GO:0005215//transporter activity	GO:0006810//transport	gi|501705345|ref|WP_012621510.1|/0.0e+00/transporter [[Haemophilus] parasuis]
BGI_novel_N048	HAPS_RS03215	HAPS_RS03215	K11747|1|2.2e-224|783.5|hso:HS_1497|glutathione-regulated potassium-efflux system protein KefB	GO:0005886//plasma membrane;GO:0016021//integral component of membrane	GO:0015299//solute:proton antiporter activity	GO:1902600//hydrogen ion transmembrane transport;GO:0006813//potassium ion transport	gi|501705867|ref|WP_012621855.1|/0.0e+00/potassium transporter [[Haemophilus] parasuis]
BGI_novel_N070	HAPS_RS06390	HAPS_RS06390	K00111|1|2.3e-261|906.0|hpr:PARA_07630|glycerol-3-phosphate dehydrogenase [EC:1.1.5.3]	GO:0005886//plasma membrane;GO:0009331//glycerol-3-phosphate dehydrogenase complex	GO:0050660//flavin adenine dinucleotide binding;GO:0052591//sn-glycerol-3-phosphate:ubiquinone-8 oxidoreductase activity;GO:0010181//FMN binding	GO:0006072//glycerol-3-phosphate metabolic process;GO:0046174;GO:0055114//oxidation-reduction process	gi|896428722|ref|WP_049362412.1|/1.5e-262/MULTISPECIES: sn-glycerol-3-phosphate dehydrogenase subunit A [Haemophilus]
BGI_novel_N148	HAPS_RS08460	HAPS_RS08460	K00943|1|4.9e-112|408.7|hap:HAPS_1742|dTMP kinase [EC:2.7.4.9]	-	GO:0005524//ATP binding;GO:0004798//thymidylate kinase activity	GO:0006233//dTDP biosynthetic process;GO:0046939//nucleotide phosphorylation;GO:0006235//dTTP biosynthetic process	gi|506420181|ref|WP_015939900.1|/3.8e-111/thymidylate kinase [[Haemophilus] parasuis]
BGI_novel_N280	HAPS_RS08710	HAPS_RS08710	K03299|1|9.5e-246|854.0|hap:HAPS_1787|gluconate:H+ symporter, GntP family	GO:0016021//integral component of membrane	GO:0015128//gluconate transmembrane transporter activity	GO:0035429//gluconate transmembrane transport	gi|498484828|ref|WP_010786597.1|/7.4e-245/gluconate permease [[Haemophilus] parasuis]
BGI_novel_N224	HAPS_RS03055	HAPS_RS03055	-	-	-	GO:0006270//DNA replication initiation	gi|501705709|ref|WP_012621791.1|/2.1e-123/holin [[Haemophilus] parasuis]
BGI_novel_N252	HAPS_RS04650	HAPS_RS04650	K06168|1|3.2e-244|849.0|aaz:ADJ80_10730|tRNA-2-methylthio-N6-dimethylallyladenosine synthase [EC:2.8.4.3]	GO:0005737//cytoplasm	GO:0005506//iron ion binding;GO:0016740//transferase activity;GO:0051539//4 iron, 4 sulfur cluster binding	GO:0006400//tRNA modification	gi|849030770|ref|WP_047975965.1|/1.6e-258/tRNA-2-methylthio-N(6)-dimethylallyladenosine synthase MiaB [[Actinobacillus] muris]
BGI_novel_N228	HAPS_RS04490	HAPS_RS04490	K07486|1|1.9e-179|633.3|hap:HAPS_0506|transposase	-	GO:0004803//transposase activity;GO:0003677//DNA binding	GO:0006313//transposition, DNA-mediated	gi|501705365|ref|WP_012621529.1|/1.5e-178/transposase [[Haemophilus] parasuis]
BGI_novel_N040	HAPS_RS08585	HAPS_RS08585	K02851|1|1.0e-194|684.1|hpas:JL26_10310|UDP-GlcNAc:undecaprenyl-phosphate/decaprenyl-phosphate GlcNAc-1-phosphate transferase [EC:2.7.8.33 2.7.8.35]	GO:0005887//integral component of plasma membrane;GO:0009276//Gram-negative-bacterium-type cell wall	GO:0030145//manganese ion binding;GO:0016757//transferase activity, transferring glycosyl groups;GO:0000287//magnesium ion binding;GO:0036380;GO:0008963//phospho-N-acetylmuramoyl-pentapeptide-transferase activity	GO:0009243//O antigen biosynthetic process	gi|506420193|ref|WP_015939912.1|/3.7e-199/undecaprenyl-phosphate alpha-N-acetylglucosaminyl 1-phosphate transferase [[Haemophilus] parasuis]
BGI_novel_N219	HAPS_RS10740	HAPS_RS10740	K02198|1|0.0e+00|1215.7|btra:F544_17090|cytochrome c-type biogenesis protein CcmF	GO:0016021//integral component of membrane	GO:0020037//heme binding;GO:0015232//heme transporter activity	GO:0017004//cytochrome complex assembly;GO:0015886//heme transport	gi|644211332|ref|WP_025289702.1|/0.0e+00/c-type cytochrome biogenesis protein CcmF [Bibersteinia trehalosi]
BGI_novel_N052	HAPS_RS08605	HAPS_RS08605	K04084|1|0.0e+00|1131.7|hap:HAPS_1770|thiol:disulfide interchange protein DsbD [EC:1.8.1.8]	GO:0005886//plasma membrane;GO:0016021//integral component of membrane	GO:0009055//electron carrier activity;GO:0047134//protein-disulfide reductase activity	GO:0017004//cytochrome complex assembly;GO:0045454//cell redox homeostasis;GO:0055114//oxidation-reduction process	gi|506420196|ref|WP_015939915.1|/0.0e+00/protein-disulfide reductase DsbD [[Haemophilus] parasuis]
shap774.1	HAPS_RS03530	HAPS_RS03530	K03820|1|3.1e-293|1011.9|hap:HAPS_0725|apolipoprotein N-acyltransferase [EC:2.3.1.-]	-	-	-	gi|498484900|ref|WP_010786665.1|/2.4e-292/apolipoprotein N-acyltransferase [[Haemophilus] parasuis]
BGI_novel_N024	HAPS_RS02865	HAPS_RS02865	K11904|1|3.1e-22|110.9|yin:CH53_2555|type VI secretion system secreted protein VgrG	-	-	-	gi|219691012|gb|ACL32235.1|/1.3e-181/intrrupted gp229, phage associated [Haemophilus parasuis SH0165]
BGI_novel_N085	HAPS_RS10050	HAPS_RS10050	K01443|1|4.5e-220|768.5|hap:HAPS_2071|N-acetylglucosamine-6-phosphate deacetylase [EC:3.5.1.25]	-	GO:0008448//N-acetylglucosamine-6-phosphate deacetylase activity	GO:0005975//carbohydrate metabolic process;GO:0006044//N-acetylglucosamine metabolic process	gi|506420335|ref|WP_015940054.1|/3.5e-219/N-acetylglucosamine-6-phosphate deacetylase [[Haemophilus] parasuis]
BGI_novel_N265	HAPS_RS11190	HAPS_RS11190	K06236|1|1.3e-80|307.0|hpaz:K756_03395|collagen, type I, alpha	GO:0019867//outer membrane	-	GO:0009405//pathogenesis	gi|326324000|gb|ADZ54064.1|/0.0e+00/virulence-associated trimeric autotransporter [Haemophilus parasuis SH0165]
BGI_novel_N219	HAPS_RS03340	HAPS_RS03340	K07090|1|5.1e-111|405.6|aeu:ACEE_05540|uncharacterized protein	GO:0016021//integral component of membrane;GO:0005886//plasma membrane	-	-	gi|501705904|ref|WP_012621866.1|/2.6e-138/membrane protein [[Haemophilus] parasuis]
BGI_novel_N281	HAPS_RS03900	HAPS_RS03900	K11070|1|2.4e-137|493.0|hap:HAPS_0800|spermidine/putrescine transport system permease protein	-	-	-	gi|501707198|ref|WP_012621920.1|/1.9e-136/spermidine/putrescine ABC transporter permease PotC [[Haemophilus] parasuis]
BGI_novel_N143	HAPS_RS09285	HAPS_RS09285	K03500|1|4.0e-249|865.1|hap:HAPS_1911|16S rRNA (cytosine967-C5)-methyltransferase [EC:2.1.1.176]	GO:0005737//cytoplasm	GO:0008649//rRNA methyltransferase activity;GO:0003723//RNA binding	GO:0031167//rRNA methylation;GO:0006355//regulation of transcription, DNA-templated	gi|506420252|ref|WP_015939971.1|/3.1e-248/16S rRNA (cytosine(967)-C(5))-methyltransferase [[Haemophilus] parasuis]
BGI_novel_N143	HAPS_RS03215	HAPS_RS03215	K11747|1|2.2e-224|783.5|hso:HS_1497|glutathione-regulated potassium-efflux system protein KefB	GO:0005886//plasma membrane;GO:0016021//integral component of membrane	GO:0015299//solute:proton antiporter activity	GO:1902600//hydrogen ion transmembrane transport;GO:0006813//potassium ion transport	gi|501705867|ref|WP_012621855.1|/0.0e+00/potassium transporter [[Haemophilus] parasuis]
BGI_novel_N178	HAPS_RS07115	HAPS_RS07115	K09125|1|5.6e-122|441.8|hpak:JT17_06155|uncharacterized protein	GO:0016021//integral component of membrane	-	-	gi|529257649|gb|EQA00748.1|/4.4e-121/inner membrane protein yhhQ [Haemophilus parasuis str. Nagasaki]
BGI_novel_N047	HAPS_RS10740	HAPS_RS10740	K02198|1|0.0e+00|1215.7|btra:F544_17090|cytochrome c-type biogenesis protein CcmF	GO:0016021//integral component of membrane	GO:0020037//heme binding;GO:0015232//heme transporter activity	GO:0017004//cytochrome complex assembly;GO:0015886//heme transport	gi|644211332|ref|WP_025289702.1|/0.0e+00/c-type cytochrome biogenesis protein CcmF [Bibersteinia trehalosi]
BGI_novel_N233	HAPS_RS05460	HAPS_RS05460	K18218|1|1.7e-158|564.3|pshi:SAMEA2665130_2079|tetracycline resistance efflux pump	GO:0016021//integral component of membrane	-	-	gi|506419911|ref|WP_015939630.1|/4.7e-280/Na+/H+ antiporter [[Haemophilus] parasuis]
BGI_novel_N188	HAPS_RS00240	HAPS_RS00240	K19421|1|1.8e-96|358.6|bon:A361_23270|polysaccharide biosynthesis protein EpsC	GO:0016021//integral component of membrane	-	-	gi|501705362|ref|WP_012621526.1|/0.0e+00/polysaccharide biosynthesis protein CapD [[Haemophilus] parasuis]
BGI_novel_N012	HAPS_RS01575	HAPS_RS01575	K00982|1|0.0e+00|1332.8|apa:APP7_1024|[glutamine synthetase] adenylyltransferase / [glutamine synthetase]-adenylyl-L-tyrosine phosphorylase [EC:2.7.7.42 2.7.7.89]	-	-	-	gi|219690779|gb|ACL32002.1|/0.0e+00/glutamate-ammonia-ligase adenylyltransferase [Haemophilus parasuis SH0165]
BGI_novel_N164	HAPS_RS08515	HAPS_RS08515	K20306|1|4.9e-33|147.5|bmaz:BM44_4768|trafficking protein particle complex subunit 9	-	-	-	gi|326324005|gb|ADZ54069.1|/1.3e-221/virulence-associated trimeric autotransporter [Haemophilus parasuis SH0165]
BGI_novel_N194	HAPS_RS01630	HAPS_RS01630	K02470|1|0.0e+00|1412.5|aeu:ACEE_05075|DNA gyrase subunit B [EC:5.99.1.3]	GO:0005694//chromosome;GO:0005737//cytoplasm	GO:0003677//DNA binding;GO:0005524//ATP binding;GO:0003918//DNA topoisomerase type II (ATP-hydrolyzing) activity;GO:0000287//magnesium ion binding	GO:0006261//DNA-dependent DNA replication;GO:0006265//DNA topological change	gi|849033586|ref|WP_047977172.1|/0.0e+00/DNA gyrase subunit B [[Actinobacillus] muris]
BGI_novel_N119	HAPS_RS08130	HAPS_RS08130	K03616|1|3.0e-114|416.0|hap:HAPS_1675|electron transport complex protein RnfB	GO:0016021//integral component of membrane;GO:0005886//plasma membrane	GO:0046872//metal ion binding;GO:0051539//4 iron, 4 sulfur cluster binding;GO:0009055//electron carrier activity;GO:0051537//2 iron, 2 sulfur cluster binding	GO:0022900//electron transport chain	gi|498484736|ref|WP_010786512.1|/2.3e-113/electron transport complex subunit RsxB [[Haemophilus] parasuis]
BGI_novel_N072	HAPS_RS06900	HAPS_RS06900	K01661|1|1.2e-166|590.5|hap:HAPS_1422|naphthoate synthase [EC:4.1.3.36]	-	GO:0008935//1,4-dihydroxy-2-naphthoyl-CoA synthase activity	GO:0009234//menaquinone biosynthetic process	gi|498485296|ref|WP_010787032.1|/9.7e-166/1,4-dihydroxy-2-naphthoyl-CoA synthase [[Haemophilus] parasuis]
BGI_novel_N159	HAPS_RS06180	HAPS_RS06180	K12524|1|0.0e+00|1370.9|btre:F542_6870|bifunctional aspartokinase / homoserine dehydrogenase 1 [EC:2.7.2.4 1.1.1.3]	-	GO:0004072//aspartate kinase activity;GO:0050661//NADP binding;GO:0016597//amino acid binding;GO:0004412//homoserine dehydrogenase activity	GO:0008652//cellular amino acid biosynthetic process;GO:0016310//phosphorylation;GO:0009067//aspartate family amino acid biosynthetic process;GO:0055114//oxidation-reduction process	gi|849034075|ref|WP_047977389.1|/0.0e+00/bifunctional aspartate kinase/homoserine dehydrogenase I [[Actinobacillus] muris]
BGI_novel_N088	HAPS_RS08130	HAPS_RS08130	K03616|1|3.0e-114|416.0|hap:HAPS_1675|electron transport complex protein RnfB	GO:0016021//integral component of membrane;GO:0005886//plasma membrane	GO:0046872//metal ion binding;GO:0051539//4 iron, 4 sulfur cluster binding;GO:0009055//electron carrier activity;GO:0051537//2 iron, 2 sulfur cluster binding	GO:0022900//electron transport chain	gi|498484736|ref|WP_010786512.1|/2.3e-113/electron transport complex subunit RsxB [[Haemophilus] parasuis]
BGI_novel_N123	HAPS_RS08065	HAPS_RS08065	K09810|1|1.2e-122|444.1|hap:HAPS_1662|lipoprotein-releasing system ATP-binding protein [EC:3.6.3.-]	GO:0043190//ATP-binding cassette (ABC) transporter complex	GO:0016887//ATPase activity;GO:0005524//ATP binding;GO:0042954//lipoprotein transporter activity	GO:0042953//lipoprotein transport	gi|491996374|ref|WP_005712825.1|/9.0e-122/lipoprotein releasing system, ATP-binding protein [[Haemophilus] parasuis]
BGI_novel_N182	HAPS_RS11180	HAPS_RS11180	K06236|1|3.5e-103|382.1|hpaz:K756_03395|collagen, type I, alpha	-	-	-	gi|326323999|gb|ADZ54063.1|/0.0e+00/virulence-associated trimeric autotransporter [Haemophilus parasuis SH0165]
BGI_novel_N087	HAPS_RS01735	HAPS_RS01735	K01153|1|0.0e+00|2074.7|hap:HAPS_0350|type I restriction enzyme, R subunit [EC:3.1.21.3]	-	GO:0004386//helicase activity;GO:0003677//DNA binding;GO:0005524//ATP binding;GO:0009035//Type I site-specific deoxyribonuclease activity	GO:0090305//nucleic acid phosphodiester bond hydrolysis;GO:0009307//DNA restriction-modification system	gi|501705603|ref|WP_012621686.1|/0.0e+00/type I restriction endonuclease HindVIIP subunit R [[Haemophilus] parasuis]
BGI_novel_N172	HAPS_RS08685	HAPS_RS08685	-	-	-	-	gi|917562260|ref|WP_052157650.1|/5.0e-82/hypothetical protein [[Haemophilus] parasuis]
BGI_novel_N094	HAPS_RS07350	HAPS_RS07350	K00640|1|1.5e-150|537.0|hap:HAPS_1512|serine O-acetyltransferase [EC:2.3.1.30]	GO:0005737//cytoplasm	GO:0009001//serine O-acetyltransferase activity	GO:0006535//cysteine biosynthetic process from serine	gi|506420095|ref|WP_015939814.1|/1.2e-149/serine O-acetyltransferase [[Haemophilus] parasuis]
BGI_novel_N079	HAPS_RS00410	HAPS_RS00410	K08301|1|2.5e-252|875.9|btre:F542_12380|ribonuclease G [EC:3.1.26.-]	-	GO:0004540//ribonuclease activity;GO:0003723//RNA binding	GO:0090501//RNA phosphodiester bond hydrolysis;GO:0006396//RNA processing	gi|501705380|ref|WP_012621544.1|/3.0e-276/ribonuclease G [[Haemophilus] parasuis]
BGI_novel_N120	HAPS_RS08960	HAPS_RS08960	K00878|1|2.8e-144|516.2|hap:HAPS_1841|hydroxyethylthiazole kinase [EC:2.7.1.50]	-	GO:0004417//hydroxyethylthiazole kinase activity;GO:0005524//ATP binding;GO:0000287//magnesium ion binding	GO:0009228//thiamine biosynthetic process;GO:0016310//phosphorylation;GO:0009229//thiamine diphosphate biosynthetic process	gi|633277283|gb|KDB44827.1|/2.2e-143/hydroxyethylthiazole kinase [Haemophilus parasuis HPS10]
BGI_novel_N133	HAPS_RS06860	HAPS_RS06860	K02337|1|0.0e+00|2003.0|mham:J450_02940|DNA polymerase III subunit alpha [EC:2.7.7.7]	GO:0005737//cytoplasm	GO:0003887//DNA-directed DNA polymerase activity;GO:0003677//DNA binding;GO:0008408//3'-5' exonuclease activity	GO:0006260//DNA replication;GO:0090305//nucleic acid phosphodiester bond hydrolysis;GO:0071897//DNA biosynthetic process	gi|849032933|ref|WP_047976865.1|/0.0e+00/DNA polymerase III subunit alpha [[Actinobacillus] muris]
BGI_novel_N163	HAPS_RS07560	HAPS_RS07560	K03578|1|2.0e-20|103.6|slt:Slit_0445|ATP-dependent helicase HrpA [EC:3.6.4.13];K07316|2|2.6e-20|103.2|cte:CT1729|adenine-specific DNA-methyltransferase [EC:2.1.1.72];K03427|3|5.8e-20|102.1|noc:Noc_1809|type I restriction enzyme M protein [EC:2.1.1.72];K01719|4|2.2e-19|100.1|mlt:VC82_1483|uroporphyrinogen-III synthase [EC:4.2.1.75];K04066|5|1.2e-17|94.4|mai:MICA_669|primosomal protein N' (replicat…	-	-	-	gi|498484605|ref|WP_010786389.1|/1.8e-63/hypothetical protein [[Haemophilus] parasuis]
BGI_novel_N270	HAPS_RS09845	HAPS_RS09845	K00564|1|5.9e-178|628.2|hap:HAPS_2030|16S rRNA (guanine1207-N2)-methyltransferase [EC:2.1.1.172]	GO:0005737//cytoplasm	GO:0003676//nucleic acid binding;GO:0052914//16S rRNA (guanine(1207)-N(2))-methyltransferase activity	GO:0031167//rRNA methylation	gi|506420311|ref|WP_015940030.1|/4.6e-177/16S rRNA methyltransferase [[Haemophilus] parasuis]
BGI_novel_N113	HAPS_RS04700	HAPS_RS04700	K03072|1|2.8e-288|995.7|btra:F544_15820|preprotein translocase subunit SecD	GO:0005622//intracellular;GO:0005886//plasma membrane;GO:0016021//integral component of membrane	GO:0015450//P-P-bond-hydrolysis-driven protein transmembrane transporter activity	GO:0043952//protein transport by the Sec complex;GO:0065002//intracellular protein transmembrane transport;GO:0006605//protein targeting	gi|849033351|ref|WP_047977058.1|/4.6e-290/preprotein translocase subunit SecD [[Actinobacillus] muris]
shap1262.1	HAPS_RS07420	HAPS_RS07420	K00879|1|1.2e-222|777.3|apj:APJL_1717|L-fuculokinase [EC:2.7.1.51]	-	GO:0008737//L-fuculokinase activity;GO:0005524//ATP binding	GO:0046835//carbohydrate phosphorylation;GO:0042355//L-fucose catabolic process	gi|498484627|ref|WP_010786411.1|/5.8e-280/L-fuculokinase [[Haemophilus] parasuis]
BGI_novel_N029	HAPS_RS10330	HAPS_RS10330	K02194|1|3.8e-115|419.1|hpak:JT17_04550|heme exporter protein B	GO:0005886//plasma membrane;GO:0016021//integral component of membrane	GO:0015232//heme transporter activity	GO:0017004//cytochrome complex assembly;GO:0015886//heme transport	gi|491993318|ref|WP_005710389.1|/3.0e-114/heme exporter protein CcmB [[Haemophilus] parasuis]
BGI_novel_N014	HAPS_RS10470	HAPS_RS10470	K00647|1|2.5e-216|756.1|mvr:X781_5730|3-oxoacyl-[acyl-carrier-protein] synthase I [EC:2.3.1.41]	-	GO:0004315//3-oxoacyl-[acyl-carrier-protein] synthase activity	GO:0008152//metabolic process	gi|506420370|ref|WP_015940089.1|/1.4e-229/beta-ketoacyl-[acyl-carrier-protein] synthase I [[Haemophilus] parasuis]
BGI_novel_N290	HAPS_RS03445	HAPS_RS03445	K09001|1|3.0e-213|745.7|hpas:JL26_02615|anhydro-N-acetylmuramic acid kinase [EC:2.7.1.170]	-	-	-	gi|501707036|ref|WP_012621874.1|/2.3e-212/anhydro-N-acetylmuramic acid kinase [[Haemophilus] parasuis]
BGI_novel_N086	HAPS_RS08880	HAPS_RS08880	K07396|1|1.1e-111|407.5|hap:HAPS_1824|putative protein-disulfide isomerase	-	GO:0015035//protein disulfide oxidoreductase activity	GO:0055114//oxidation-reduction process	gi|498485583|ref|WP_010787298.1|/8.3e-111/DSBA oxidoreductase [[Haemophilus] parasuis]
BGI_novel_N062	HAPS_RS03735	HAPS_RS03735	K07347|1|3.3e-116|422.5|hpak:JT17_11180|outer membrane usher protein	-	-	-	gi|514061447|ref|WP_016527758.1|/2.5e-115/fimbrial usher protein [[Haemophilus] parasuis]
BGI_novel_N070	HAPS_RS00155	HAPS_RS00155	K18138|1|0.0e+00|1650.2|btra:F544_11930|multidrug efflux pump	GO:0016021//integral component of membrane	GO:0005215//transporter activity	GO:0006810//transport	gi|501705345|ref|WP_012621510.1|/0.0e+00/transporter [[Haemophilus] parasuis]
BGI_novel_N014	HAPS_RS06495	HAPS_RS06495	K11928|1|9.6e-255|884.0|mvr:X781_6740|sodium/proline symporter	GO:0005886//plasma membrane;GO:0016021//integral component of membrane	GO:0031402//sodium ion binding;GO:0005298//proline:sodium symporter activity	GO:0035524//proline transmembrane transport;GO:0015824//proline transport;GO:0006814//sodium ion transport	gi|491997674|ref|WP_005713424.1|/2.3e-287/sodium:proline symporter [[Haemophilus] parasuis]
shap1899.1	HAPS_RS00395	HAPS_RS00395	K05541|1|3.0e-153|546.2|mhay:VK67_04835|tRNA-dihydrouridine synthase C [EC:1.-.-.-]	-	GO:0050660//flavin adenine dinucleotide binding;GO:0010181//FMN binding;GO:0017150//tRNA dihydrouridine synthase activity;GO:0000049//tRNA binding	GO:0002943//tRNA dihydrouridine synthesis;GO:0055114//oxidation-reduction process	gi|513128293|gb|AGO16513.1|/5.3e-181/tRNA-dihydrouridine synthase C [Haemophilus parasuis ZJ0906]
BGI_novel_N079	HAPS_RS06420	HAPS_RS06420	K07316|1|1.4e-209|734.9|rec:RHECIAT_CH0001112|adenine-specific DNA-methyltransferase [EC:2.1.1.72];K03580|2|2.3e-31|142.9|vin:AKJ08_3624|ATP-dependent helicase HepA [EC:3.6.4.-]	-	GO:0005524//ATP binding;GO:0004386//helicase activity	-	gi|506420006|ref|WP_015939725.1|/0.0e+00/ATP-dependent helicase [[Haemophilus] parasuis]
BGI_novel_N070	HAPS_RS01915	HAPS_RS01915	K05802|1|0.0e+00|1468.4|btre:F542_10580|potassium efflux system protein	GO:0016021//integral component of membrane	-	GO:0055085//transmembrane transport	gi|501705627|ref|WP_012621709.1|/0.0e+00/potassium transporter KefA [[Haemophilus] parasuis]
BGI_novel_N076	HAPS_RS05510	HAPS_RS05510	K03316|1|5.4e-246|854.7|hpak:JT17_10000|monovalent cation:H+ antiporter, CPA1 family	GO:0016021//integral component of membrane	GO:0015299//solute:proton antiporter activity	GO:1902600//hydrogen ion transmembrane transport	gi|491995601|ref|WP_005712132.1|/4.2e-245/sodium:proton antiporter [[Haemophilus] parasuis]
BGI_novel_N074	HAPS_RS08970	HAPS_RS08970	K03568|1|1.2e-273|946.8|hap:HAPS_1843|TldD protein	-	GO:0008237//metallopeptidase activity	GO:0006508//proteolysis	gi|506420223|ref|WP_015939942.1|/9.0e-273/protease TldD [[Haemophilus] parasuis]
BGI_novel_N119	HAPS_RS11275	HAPS_RS11275	K06236|1|1.4e-286|991.9|hpaz:K756_03395|collagen, type I, alpha	GO:0016021//integral component of membrane;GO:0019867//outer membrane	-	GO:0009405//pathogenesis	gi|326324006|gb|ADZ54070.1|/0.0e+00/virulence-associated trimeric autotransporter [Haemophilus parasuis SH0165]
BGI_novel_N034	HAPS_RS07630	HAPS_RS07630	K02015|1|1.4e-142|510.8|btre:F542_18460|iron complex transport system permease protein	GO:0016021//integral component of membrane;GO:0005886//plasma membrane	GO:0005215//transporter activity	GO:0006810//transport	gi|506420117|ref|WP_015939836.1|/7.9e-180/iron ABC transporter [[Haemophilus] parasuis]
BGI_novel_N268	HAPS_RS01630	HAPS_RS01630	K02470|1|0.0e+00|1412.5|aeu:ACEE_05075|DNA gyrase subunit B [EC:5.99.1.3]	GO:0005694//chromosome;GO:0005737//cytoplasm	GO:0003677//DNA binding;GO:0005524//ATP binding;GO:0003918//DNA topoisomerase type II (ATP-hydrolyzing) activity;GO:0000287//magnesium ion binding	GO:0006261//DNA-dependent DNA replication;GO:0006265//DNA topological change	gi|849033586|ref|WP_047977172.1|/0.0e+00/DNA gyrase subunit B [[Actinobacillus] muris]
BGI_novel_N188	HAPS_RS10955	HAPS_RS10955	-	-	-	-	gi|498484178|ref|WP_010785974.1|/5.9e-121/3-hydroxydecanoyl-ACP dehydratase [[Haemophilus] parasuis]
BGI_novel_N081	HAPS_RS11210	HAPS_RS11210	K06236|1|6.4e-217|759.6|hpaz:K756_03395|collagen, type I, alpha;K19721|5|1.0e-57|230.7|csy:CENSYa_0352|collagen, type V/XI/XXIV/XXVII, alpha	-	-	-	gi|326324003|gb|ADZ54067.1|/0.0e+00/virulence-associated trimeric autotransporter [Haemophilus parasuis SH0165]
BGI_novel_N263	HAPS_RS06185	HAPS_RS06185	K00872|1|1.9e-168|596.7|mvr:X781_6260|homoserine kinase [EC:2.7.1.39]	GO:0005737//cytoplasm	GO:0004413//homoserine kinase activity;GO:0005524//ATP binding	GO:0009088//threonine biosynthetic process;GO:0016310//phosphorylation	gi|757673824|ref|WP_042905345.1|/2.1e-174/homoserine kinase [[Haemophilus] parasuis]
BGI_novel_N157	HAPS_RS08665	HAPS_RS08665	K02822|1|8.8e-311|1070.5|mhat:B824_2890|PTS system, ascorbate-specific IIB component [EC:2.7.1.194];K03475|1|8.8e-311|1070.5|mhat:B824_2890|PTS system, ascorbate-specific IIC component	GO:0016021//integral component of membrane	GO:0008982//protein-N(PI)-phosphohistidine-sugar phosphotransferase activity	GO:0009401//phosphoenolpyruvate-dependent sugar phosphotransferase system;GO:0034219//carbohydrate transmembrane transport	gi|544679621|ref|WP_021111817.1|/0.0e+00/ulaA domain protein [[Haemophilus] parasuis]
BGI_novel_N056	HAPS_RS09970	HAPS_RS09970	K07645|1|4.5e-267|924.9|hap:HAPS_2055|two-component system, OmpR family, sensor histidine kinase QseC [EC:2.7.13.3]	GO:0016021//integral component of membrane;GO:0005622//intracellular	GO:0005524//ATP binding;GO:0000155//phosphorelay sensor kinase activity	GO:0000160//phosphorelay signal transduction system;GO:0023014//signal transduction by protein phosphorylation	gi|506420326|ref|WP_015940045.1|/3.5e-266/two-component sensor histidine kinase [[Haemophilus] parasuis]
BGI_novel_N024	HAPS_RS02295	HAPS_RS02295	K01872|1|0.0e+00|1454.5|apl:APL_0654|alanyl-tRNA synthetase [EC:6.1.1.7]	GO:0005737//cytoplasm	GO:0008270//zinc ion binding;GO:0004813//alanine-tRNA ligase activity;GO:0005524//ATP binding;GO:0000049//tRNA binding	GO:0006419//alanyl-tRNA aminoacylation	gi|849032206|ref|WP_047976548.1|/0.0e+00/alanine--tRNA ligase [[Actinobacillus] muris]
BGI_novel_N256	HAPS_RS01575	HAPS_RS01575	K00982|1|0.0e+00|1332.8|apa:APP7_1024|[glutamine synthetase] adenylyltransferase / [glutamine synthetase]-adenylyl-L-tyrosine phosphorylase [EC:2.7.7.42 2.7.7.89]	-	-	-	gi|219690779|gb|ACL32002.1|/0.0e+00/glutamate-ammonia-ligase adenylyltransferase [Haemophilus parasuis SH0165]
BGI_novel_N199	HAPS_RS08495	HAPS_RS08495	K03787|1|2.9e-143|512.7|hap:HAPS_1749|5'-nucleotidase [EC:3.1.3.5]	GO:0005737//cytoplasm	GO:0046872//metal ion binding;GO:0000166//nucleotide binding;GO:0008253//5'-nucleotidase activity	GO:0016311//dephosphorylation	gi|491997384|ref|WP_005713234.1|/2.3e-142/5'/3'-nucleotidase SurE [[Haemophilus] parasuis]
BGI_novel_N085	HAPS_RS10845	HAPS_RS10845	K00990|1|0.0e+00|1149.0|apa:APP7_0644|[protein-PII] uridylyltransferase [EC:2.7.7.59]	-	GO:0016597//amino acid binding;GO:0008773//[protein-PII] uridylyltransferase activity;GO:0008081//phosphoric diester hydrolase activity	GO:0006808//regulation of nitrogen utilization;GO:0006807//nitrogen compound metabolic process	gi|498484197|ref|WP_010785993.1|/0.0e+00/bifunctional uridylyltransferase/uridylyl-removing protein [[Haemophilus] parasuis]
BGI_novel_N029	HAPS_RS11175	HAPS_RS11175	K06236|1|2.0e-242|844.3|hpaz:K756_03395|collagen, type I, alpha	-	-	-	gi|326323998|gb|ADZ54062.1|/0.0e+00/virulence-associated trimeric autotransporter [Haemophilus parasuis SH0165]
BGI_novel_N056	HAPS_RS07545	HAPS_RS07545	K01878|1|8.2e-161|571.2|pshi:SAMEA2665130_3059|glycyl-tRNA synthetase alpha chain [EC:6.1.1.14]	GO:0005737//cytoplasm	GO:0005524//ATP binding;GO:0004820//glycine-tRNA ligase activity	GO:0006426//glycyl-tRNA aminoacylation	gi|492370195|ref|WP_005823514.1|/1.5e-177/MULTISPECIES: glycine--tRNA ligase subunit alpha [Pasteurellaceae]
BGI_novel_N224	HAPS_RS01460	HAPS_RS01460	K00088|1|1.4e-255|886.7|ass:ASU1_03815|IMP dehydrogenase [EC:1.1.1.205]	-	GO:0046872//metal ion binding;GO:0000166//nucleotide binding;GO:0003938//IMP dehydrogenase activity	GO:0055114//oxidation-reduction process;GO:0006177//GMP biosynthetic process	gi|491832722|ref|WP_005623011.1|/1.0e-255/IMP dehydrogenase [Actinobacillus ureae]
BGI_novel_N124	HAPS_RS03215	HAPS_RS03215	K11747|1|2.2e-224|783.5|hso:HS_1497|glutathione-regulated potassium-efflux system protein KefB	GO:0005886//plasma membrane;GO:0016021//integral component of membrane	GO:0015299//solute:proton antiporter activity	GO:1902600//hydrogen ion transmembrane transport;GO:0006813//potassium ion transport	gi|501705867|ref|WP_012621855.1|/0.0e+00/potassium transporter [[Haemophilus] parasuis]
BGI_novel_N251	HAPS_RS03835	HAPS_RS03835	K01627|1|1.8e-149|533.5|hsm:HSM_1421|2-dehydro-3-deoxyphosphooctonate aldolase (KDO 8-P synthase) [EC:2.5.1.55]	-	-	-	gi|498485314|ref|WP_010787049.1|/1.5e-158/2-dehydro-3-deoxyphosphooctonate aldolase [[Haemophilus] parasuis]
BGI_novel_N281	HAPS_RS06125	HAPS_RS06125	K01096|1|2.3e-137|493.0|hpak:JT17_08860|phosphatidylglycerophosphatase B [EC:3.1.3.27 3.1.3.81 3.1.3.4 3.6.1.27]	GO:0016021//integral component of membrane	-	-	gi|506419971|ref|WP_015939690.1|/1.8e-136/phosphatidylglycerophosphatase [[Haemophilus] parasuis]
BGI_novel_N131	HAPS_RS11190	HAPS_RS11190	K06236|1|1.3e-80|307.0|hpaz:K756_03395|collagen, type I, alpha	GO:0019867//outer membrane	-	GO:0009405//pathogenesis	gi|326324000|gb|ADZ54064.1|/0.0e+00/virulence-associated trimeric autotransporter [Haemophilus parasuis SH0165]
BGI_novel_N050	HAPS_RS02120	HAPS_RS02120	K07261|1|1.8e-159|566.6|hap:HAPS_0429|penicillin-insensitive murein endopeptidase [EC:3.4.24.-]	GO:0030288//outer membrane-bounded periplasmic space	GO:0046872//metal ion binding;GO:0008237//metallopeptidase activity;GO:0004252//serine-type endopeptidase activity	GO:0006508//proteolysis	gi|501705644|ref|WP_012621726.1|/1.4e-158/penicillin-insensitive murein endopeptidase [[Haemophilus] parasuis]
BGI_novel_N168	HAPS_RS01585	HAPS_RS01585	K03719|1|4.8e-83|312.0|hpak:JT17_01995|Lrp/AsnC family transcriptional regulator, leucine-responsive regulatory protein	GO:0005622//intracellular	GO:0043565//sequence-specific DNA binding;GO:0003700//transcription factor activity, sequence-specific DNA binding	GO:0006355//regulation of transcription, DNA-templated	gi|491997695|ref|WP_005713445.1|/3.7e-82/AsnC family transcriptional regulator [[Haemophilus] parasuis]
BGI_novel_N080	HAPS_RS11500	HAPS_RS11500	-	-	-	-	gi|529263253|gb|EQA06148.1|/1.5e-18/hypothetical protein HPS12939_0434 [Haemophilus parasuis 12939]
BGI_novel_N278	HAPS_RS07845	HAPS_RS07845	K14445|1|1.0e-16|93.6|asr:WL1483_4603|solute carrier family 13 (sodium-dependent dicarboxylate transporter), member 2/3/5	GO:0016021//integral component of membrane	GO:0008324//cation transmembrane transporter activity	GO:0098655//cation transmembrane transport;GO:0006813//potassium ion transport	gi|753847551|ref|WP_041603168.1|/0.0e+00/citrate transporter [[Haemophilus] parasuis]
BGI_novel_N040	HAPS_RS01890	HAPS_RS01890	K02621|1|0.0e+00|1288.5|mhat:B824_12480|topoisomerase IV subunit A [EC:5.99.1.-]	GO:0019897//extrinsic component of plasma membrane;GO:0005694//chromosome	GO:0003677//DNA binding;GO:0005524//ATP binding;GO:0003918//DNA topoisomerase type II (ATP-hydrolyzing) activity	GO:0007059//chromosome segregation;GO:0006265//DNA topological change	gi|757542082|ref|WP_042803276.1|/0.0e+00/DNA topoisomerase IV subunit A [Mannheimia haemolytica]
BGI_novel_N289	HAPS_RS00175	HAPS_RS00175	K01760|1|3.9e-195|685.6|btra:F544_14190|cystathionine beta-lyase [EC:4.4.1.8]	GO:0005737//cytoplasm	GO:0030170//pyridoxal phosphate binding;GO:0004121//cystathionine beta-lyase activity	GO:0006520//cellular amino acid metabolic process	gi|644210234|ref|WP_025289510.1|/3.1e-194/cystathionine beta-lyase [Bibersteinia trehalosi]
BGI_novel_N194	HAPS_RS02445	HAPS_RS02445	K01424|1|1.9e-155|553.5|btra:F544_11760|L-asparaginase [EC:3.5.1.1]	-	-	GO:0006520//cellular amino acid metabolic process	gi|498485131|ref|WP_010786882.1|/1.2e-177/L-asparaginase [[Haemophilus] parasuis]
BGI_novel_N192	HAPS_RS01895	HAPS_RS01895	-	-	-	-	gi|498485014|ref|WP_010786773.1|/5.4e-57/hypothetical protein [[Haemophilus] parasuis]
BGI_novel_N261	HAPS_RS02595	HAPS_RS02595	K03834|1|4.6e-191|672.2|hsm:HSM_1583|tyrosine-specific transport protein	GO:0005887//integral component of plasma membrane	GO:0015173//aromatic amino acid transmembrane transporter activity	GO:0015801//aromatic amino acid transport;GO:0003333//amino acid transmembrane transport;GO:0006865//amino acid transport	gi|498485002|ref|WP_010786763.1|/2.7e-222/tyrosine transporter [[Haemophilus] parasuis]
BGI_novel_N223	HAPS_RS08190	HAPS_RS08190	K01881|1|2.7e-306|1055.4|bto:WQG_2970|prolyl-tRNA synthetase [EC:6.1.1.15]	GO:0005737//cytoplasm	GO:0002161//aminoacyl-tRNA editing activity;GO:0004827//proline-tRNA ligase activity;GO:0005524//ATP binding	GO:0006450//regulation of translational fidelity;GO:0006433//prolyl-tRNA aminoacylation	gi|491997773|ref|WP_005713523.1|/0.0e+00/proline--tRNA ligase [[Haemophilus] parasuis]
BGI_novel_N228	HAPS_RS11175	HAPS_RS11175	K06236|1|2.0e-242|844.3|hpaz:K756_03395|collagen, type I, alpha	-	-	-	gi|326323998|gb|ADZ54062.1|/0.0e+00/virulence-associated trimeric autotransporter [Haemophilus parasuis SH0165]
BGI_novel_N280	HAPS_RS04900	HAPS_RS04900	K03310|1|6.0e-219|765.0|btrh:F543_15270|alanine or glycine:cation symporter, AGCS family	GO:0005886//plasma membrane;GO:0016021//integral component of membrane	GO:0015655//alanine:sodium symporter activity	GO:0055085//transmembrane transport;GO:0006814//sodium ion transport;GO:0032328//alanine transport	gi|506419847|ref|WP_015939566.1|/5.4e-259/transporter [[Haemophilus] parasuis]
BGI_novel_N181	HAPS_RS03565	HAPS_RS03565	K00951|1|0.0e+00|1472.6|hap:HAPS_0732|GTP pyrophosphokinase [EC:2.7.6.5]	-	-	-	gi|498484905|ref|WP_010786670.1|/0.0e+00/GTP pyrophosphokinase [[Haemophilus] parasuis]
BGI_novel_N099	HAPS_RS03915	HAPS_RS03915	K00286|1|1.7e-144|516.9|hap:HAPS_0803|pyrroline-5-carboxylate reductase [EC:1.5.1.2]	GO:0005737//cytoplasm	GO:0004735//pyrroline-5-carboxylate reductase activity	GO:0055129//L-proline biosynthetic process;GO:0055114//oxidation-reduction process	gi|501707208|ref|WP_012621923.1|/1.3e-143/pyrroline-5-carboxylate reductase [[Haemophilus] parasuis]
BGI_novel_N048	HAPS_RS09280	HAPS_RS09280	K00604|1|7.8e-178|627.9|hap:HAPS_1910|methionyl-tRNA formyltransferase [EC:2.1.2.9]	-	GO:0004479//methionyl-tRNA formyltransferase activity	GO:0071951//conversion of methionyl-tRNA to N-formyl-methionyl-tRNA;GO:0006413//translational initiation	gi|506420251|ref|WP_015939970.1|/6.1e-177/methionyl-tRNA formyltransferase [[Haemophilus] parasuis]
BGI_novel_N164	HAPS_RS04700	HAPS_RS04700	K03072|1|2.8e-288|995.7|btra:F544_15820|preprotein translocase subunit SecD	GO:0005622//intracellular;GO:0005886//plasma membrane;GO:0016021//integral component of membrane	GO:0015450//P-P-bond-hydrolysis-driven protein transmembrane transporter activity	GO:0043952//protein transport by the Sec complex;GO:0065002//intracellular protein transmembrane transport;GO:0006605//protein targeting	gi|849033351|ref|WP_047977058.1|/4.6e-290/preprotein translocase subunit SecD [[Actinobacillus] muris]
BGI_novel_N288	HAPS_RS07850	HAPS_RS07850	K02116|1|7.8e-68|261.2|hpak:JT17_06795|ATP synthase protein I	GO:0016021//integral component of membrane	GO:0016787//hydrolase activity	-	gi|491997968|ref|WP_005713639.1|/6.1e-67/F0F1 ATP synthase subunit I [[Haemophilus] parasuis]
BGI_novel_N197	HAPS_RS03845	HAPS_RS03845	K02493|1|4.6e-161|572.0|hpaz:K756_02675|release factor glutamine methyltransferase [EC:2.1.1.297]	-	-	-	gi|501707169|ref|WP_012621913.1|/3.6e-160/N5-glutamine S-adenosyl-L-methionine-dependent methyltransferase [[Haemophilus] parasuis]
BGI_novel_N194	HAPS_RS03330	HAPS_RS03330	K00287|1|2.1e-89|333.2|hap:HAPS_0682|dihydrofolate reductase [EC:1.5.1.3]	-	GO:0004146//dihydrofolate reductase activity;GO:0050661//NADP binding	GO:0046654//tetrahydrofolate biosynthetic process;GO:0055114//oxidation-reduction process;GO:0009165//nucleotide biosynthetic process;GO:0006730//one-carbon metabolic process;GO:0006545//glycine biosynthetic process	gi|501705898|ref|WP_012621864.1|/1.6e-88/diacylglycerol kinase [[Haemophilus] parasuis]
BGI_novel_N089	HAPS_RS08115	HAPS_RS08115	K03614|1|1.4e-199|700.3|hap:HAPS_1672|electron transport complex protein RnfD	GO:0016021//integral component of membrane;GO:0005886//plasma membrane	-	GO:0022900//electron transport chain;GO:0006810//transport	gi|498484734|ref|WP_010786510.1|/1.1e-198/electron transport complex subunit D [[Haemophilus] parasuis]
BGI_novel_N178	HAPS_RS09360	HAPS_RS09360	K01649|1|1.4e-293|1013.1|hpak:JT17_05570|2-isopropylmalate synthase [EC:2.3.3.13]	-	GO:0003852//2-isopropylmalate synthase activity	GO:0009082//branched-chain amino acid biosynthetic process;GO:0009098//leucine biosynthetic process	gi|737546421|ref|WP_035519557.1|/3.8e-293/2-isopropylmalate synthase [[Haemophilus] parasuis]
BGI_novel_N238	HAPS_RS00915	HAPS_RS00915	K03695|1|0.0e+00|1524.6|apj:APJL_1103|ATP-dependent Clp protease ATP-binding subunit ClpB	GO:0005737//cytoplasm	GO:0005524//ATP binding	GO:0016485//protein processing;GO:0009408//response to heat	gi|544680080|ref|WP_021112233.1|/0.0e+00/ATP-dependent chaperone ClpB [[Haemophilus] parasuis]
BGI_novel_N260	HAPS_RS06030	HAPS_RS06030	K05515|1|1.4e-306|1056.6|bto:WQG_22580|penicillin-binding protein 2	GO:0016021//integral component of membrane	GO:0008658//penicillin binding	-	gi|849033990|ref|WP_047977352.1|/0.0e+00/penicillin-binding protein 2 [[Actinobacillus] muris]
BGI_novel_N113	HAPS_RS02115	HAPS_RS02115	K03169|1|0.0e+00|1285.8|hap:HAPS_0428|DNA topoisomerase III [EC:5.99.1.2]	-	GO:0003917//DNA topoisomerase type I activity;GO:0003677//DNA binding;GO:0000287//magnesium ion binding	GO:0006265//DNA topological change	gi|501705643|ref|WP_012621725.1|/0.0e+00/DNA topoisomerase III [[Haemophilus] parasuis]
BGI_novel_N089	HAPS_RS11255	HAPS_RS11255	K06236|1|8.8e-203|712.6|hpaz:K756_03395|collagen, type I, alpha	-	-	-	gi|544677792|ref|WP_021110085.1|/0.0e+00/phage T7 tail fiber family protein [[Haemophilus] parasuis]
BGI_novel_N124	HAPS_RS11225	HAPS_RS11225	K06236|1|3.9e-93|348.2|hpaz:K756_03395|collagen, type I, alpha	-	-	-	gi|326324004|gb|ADZ54068.1|/0.0e+00/virulence-associated trimeric autotransporter [Haemophilus parasuis SH0165]
BGI_novel_N226	HAPS_RS03175	HAPS_RS03175	K12688|1|6.0e-41|174.9|bav:BAV1641|autotransporter serine protease [EC:3.4.21.-];K12685|2|2.0e-36|159.8|afa:UZ73_13200|subtilase-type serine protease [EC:3.4.21.-]	-	GO:0004252//serine-type endopeptidase activity	GO:0006508//proteolysis	gi|501705850|ref|WP_012621848.1|/0.0e+00/ribosome-binding factor A [[Haemophilus] parasuis]
BGI_novel_N047	HAPS_RS02050	HAPS_RS02050	K07493|1|1.3e-85|321.2|csz:CSSP291_03145|putative transposase	-	-	-	gi|753847497|ref|WP_041603114.1|/3.5e-135/transposase [[Haemophilus] parasuis]
BGI_novel_N182	HAPS_RS09145	HAPS_RS09145	K03181|1|1.3e-91|340.5|hap:HAPS_1882|chorismate--pyruvate lyase [EC:4.1.3.40]	GO:0005737//cytoplasm	GO:0008813//chorismate lyase activity	GO:0006744//ubiquinone biosynthetic process	gi|498485430|ref|WP_010787158.1|/1.0e-90/4-hydroxybenzoate synthetase [[Haemophilus] parasuis]
BGI_novel_N166	HAPS_RS04105	HAPS_RS04105	K15257|1|3.2e-187|659.1|hpaz:K756_02450|tRNA (mo5U34)-methyltransferase [EC:2.1.1.-]	-	GO:0016300//tRNA (uracil) methyltransferase activity;GO:0016765//transferase activity, transferring alkyl or aryl (other than methyl) groups	GO:0030488//tRNA methylation;GO:0002098//tRNA wobble uridine modification	gi|753847518|ref|WP_041603135.1|/5.9e-188/tRNA (mo5U34)-methyltransferase [[Haemophilus] parasuis]
BGI_novel_N264	HAPS_RS10410	HAPS_RS10410	K07486|1|1.9e-179|633.3|hap:HAPS_0506|transposase	-	GO:0004803//transposase activity;GO:0003677//DNA binding	GO:0006313//transposition, DNA-mediated	gi|501705365|ref|WP_012621529.1|/1.5e-178/transposase [[Haemophilus] parasuis]
BGI_novel_N291	HAPS_RS05465	HAPS_RS05465	K04016|1|2.0e-289|999.6|btrh:F543_5640|cytochrome c-type biogenesis protein NrfE	GO:0016021//integral component of membrane	GO:0020037//heme binding;GO:0015232//heme transporter activity	GO:0017004//cytochrome complex assembly;GO:0015886//heme transport	gi|506419912|ref|WP_015939631.1|/0.0e+00/c-type cytochrome biogenesis protein CcmF [[Haemophilus] parasuis]
BGI_novel_N244	HAPS_RS03735	HAPS_RS03735	K07347|1|3.3e-116|422.5|hpak:JT17_11180|outer membrane usher protein	-	-	-	gi|514061447|ref|WP_016527758.1|/2.5e-115/fimbrial usher protein [[Haemophilus] parasuis]
BGI_novel_N181	HAPS_RS11210	HAPS_RS11210	K06236|1|6.4e-217|759.6|hpaz:K756_03395|collagen, type I, alpha;K19721|5|1.0e-57|230.7|csy:CENSYa_0352|collagen, type V/XI/XXIV/XXVII, alpha	-	-	-	gi|326324003|gb|ADZ54067.1|/0.0e+00/virulence-associated trimeric autotransporter [Haemophilus parasuis SH0165]
BGI_novel_N041	HAPS_RS00905	HAPS_RS00905	K02335|1|0.0e+00|1843.2|hpak:JT17_02690|DNA polymerase I [EC:2.7.7.7]	-	GO:0003887//DNA-directed DNA polymerase activity;GO:0003677//DNA binding;GO:0008408//3'-5' exonuclease activity	GO:0006261//DNA-dependent DNA replication;GO:0090305//nucleic acid phosphodiester bond hydrolysis;GO:0071897//DNA biosynthetic process	gi|501705432|ref|WP_012621596.1|/0.0e+00/DNA polymerase I [[Haemophilus] parasuis]
BGI_novel_N203	HAPS_RS04900	HAPS_RS04900	K03310|1|6.0e-219|765.0|btrh:F543_15270|alanine or glycine:cation symporter, AGCS family	GO:0005886//plasma membrane;GO:0016021//integral component of membrane	GO:0015655//alanine:sodium symporter activity	GO:0055085//transmembrane transport;GO:0006814//sodium ion transport;GO:0032328//alanine transport	gi|506419847|ref|WP_015939566.1|/5.4e-259/transporter [[Haemophilus] parasuis]
BGI_novel_N119	HAPS_RS07845	HAPS_RS07845	K14445|1|1.0e-16|93.6|asr:WL1483_4603|solute carrier family 13 (sodium-dependent dicarboxylate transporter), member 2/3/5	GO:0016021//integral component of membrane	GO:0008324//cation transmembrane transporter activity	GO:0098655//cation transmembrane transport;GO:0006813//potassium ion transport	gi|753847551|ref|WP_041603168.1|/0.0e+00/citrate transporter [[Haemophilus] parasuis]
BGI_novel_N151	HAPS_RS06315	HAPS_RS06315	K00075|1|2.7e-160|569.7|btra:F544_2060|UDP-N-acetylmuramate dehydrogenase [EC:1.3.1.98]	GO:0005737//cytoplasm	GO:0050660//flavin adenine dinucleotide binding;GO:0008762//UDP-N-acetylmuramate dehydrogenase activity	GO:0055114//oxidation-reduction process;GO:0007049//cell cycle;GO:0008360//regulation of cell shape;GO:0071555//cell wall organization;GO:0051301//cell division;GO:0009252//peptidoglycan biosynthetic process	gi|506419994|ref|WP_015939713.1|/5.2e-198/UDP-N-acetylenolpyruvoylglucosamine reductase [[Haemophilus] parasuis]
BGI_novel_N078	HAPS_RS01910	HAPS_RS01910	K01911|1|1.4e-271|939.9|hap:HAPS_0385|O-succinylbenzoic acid--CoA ligase [EC:6.2.1.26]	-	GO:0005524//ATP binding;GO:0008756//o-succinylbenzoate-CoA ligase activity	GO:0009234//menaquinone biosynthetic process	gi|501705626|ref|WP_012621708.1|/1.1e-270/2-succinylbenzoate-CoA ligase [[Haemophilus] parasuis]
BGI_novel_N059	HAPS_RS09615	HAPS_RS09615	K01952|1|0.0e+00|2361.6|asi:ASU2_08980|phosphoribosylformylglycinamidine synthase [EC:6.3.5.3]	GO:0005737//cytoplasm	GO:0046872//metal ion binding;GO:0005524//ATP binding;GO:0004642//phosphoribosylformylglycinamidine synthase activity	GO:0006541//glutamine metabolic process;GO:0006189//'de novo' IMP biosynthetic process	gi|491787192|ref|WP_005599136.1|/0.0e+00/phosphoribosylformylglycinamidine synthase [Actinobacillus pleuropneumoniae]
BGI_novel_N270	HAPS_RS04065	HAPS_RS04065	K00033|1|4.0e-266|921.8|mvg:X874_16650|6-phosphogluconate dehydrogenase [EC:1.1.1.44 1.1.1.343]	-	-	-	gi|575446132|gb|AHG78299.1|/3.1e-265/6-phosphogluconate dehydrogenase, decarboxylating [Mannheimia varigena USDA-ARS-USMARC-1312]
BGI_novel_N164	HAPS_RS06305	HAPS_RS06305	K00989|1|5.9e-133|478.4|hpaz:K756_00170|ribonuclease PH [EC:2.7.7.56]	-	GO:0004549//tRNA-specific ribonuclease activity;GO:0009022//tRNA nucleotidyltransferase activity;GO:0000049//tRNA binding	GO:0090501//RNA phosphodiester bond hydrolysis;GO:0008033//tRNA processing	gi|498484310|ref|WP_010786104.1|/4.6e-132/ribonuclease PH [[Haemophilus] parasuis]
BGI_novel_N001	HAPS_RS04375	HAPS_RS04375	-	-	-	-	gi|501707458|ref|WP_012621995.1|/1.8e-168/tail protein [[Haemophilus] parasuis]
BGI_novel_N162	HAPS_RS04465	HAPS_RS04465	K11753|1|2.7e-178|629.4|hap:HAPS_0919|riboflavin kinase / FMN adenylyltransferase [EC:2.7.1.26 2.7.7.2]	-	GO:0003919//FMN adenylyltransferase activity;GO:0005524//ATP binding;GO:0008531//riboflavin kinase activity	GO:0009398//FMN biosynthetic process;GO:0009231//riboflavin biosynthetic process;GO:0006747//FAD biosynthetic process;GO:0016310//phosphorylation	gi|219691324|gb|ACL32547.1|/2.1e-177/riboflavin biosynthesis protein [Haemophilus parasuis SH0165]
BGI_novel_N057	HAPS_RS00155	HAPS_RS00155	K18138|1|0.0e+00|1650.2|btra:F544_11930|multidrug efflux pump	GO:0016021//integral component of membrane	GO:0005215//transporter activity	GO:0006810//transport	gi|501705345|ref|WP_012621510.1|/0.0e+00/transporter [[Haemophilus] parasuis]
BGI_novel_N017	HAPS_RS00580	HAPS_RS00580	K01000|1|1.2e-190|670.6|mvi:X808_17450|phospho-N-acetylmuramoyl-pentapeptide-transferase [EC:2.7.8.13]	GO:0005886//plasma membrane;GO:0016021//integral component of membrane	GO:0051992;GO:0008963//phospho-N-acetylmuramoyl-pentapeptide-transferase activity	GO:0008360//regulation of cell shape;GO:0071555//cell wall organization;GO:0009252//peptidoglycan biosynthetic process;GO:0007049//cell cycle;GO:0051301//cell division	gi|643488236|ref|WP_025217958.1|/9.3e-190/phospho-N-acetylmuramoyl-pentapeptide-transferase [Mannheimia varigena]
BGI_novel_N157	HAPS_RS06495	HAPS_RS06495	K11928|1|9.6e-255|884.0|mvr:X781_6740|sodium/proline symporter	GO:0005886//plasma membrane;GO:0016021//integral component of membrane	GO:0031402//sodium ion binding;GO:0005298//proline:sodium symporter activity	GO:0035524//proline transmembrane transport;GO:0015824//proline transport;GO:0006814//sodium ion transport	gi|491997674|ref|WP_005713424.1|/2.3e-287/sodium:proline symporter [[Haemophilus] parasuis]
BGI_novel_N130	HAPS_RS00370	HAPS_RS00370	K03646|1|7.3e-235|817.8|hap:HAPS_0073|colicin import membrane protein	GO:0016021//integral component of membrane	GO:0005215//transporter activity	GO:0006810//transport	gi|501705374|ref|WP_012621538.1|/5.7e-234/protein TolA [[Haemophilus] parasuis]
BGI_novel_N255	HAPS_RS08190	HAPS_RS08190	K01881|1|2.7e-306|1055.4|bto:WQG_2970|prolyl-tRNA synthetase [EC:6.1.1.15]	GO:0005737//cytoplasm	GO:0002161//aminoacyl-tRNA editing activity;GO:0004827//proline-tRNA ligase activity;GO:0005524//ATP binding	GO:0006450//regulation of translational fidelity;GO:0006433//prolyl-tRNA aminoacylation	gi|491997773|ref|WP_005713523.1|/0.0e+00/proline--tRNA ligase [[Haemophilus] parasuis]
BGI_novel_N005	HAPS_RS01170	HAPS_RS01170	K00705|1|3.9e-304|1048.5|ass:ASU1_00640|4-alpha-glucanotransferase [EC:2.4.1.25]	-	GO:0004134//4-alpha-glucanotransferase activity	GO:0005977//glycogen metabolic process	gi|501705471|ref|WP_012621625.1|/0.0e+00/4-alpha-glucanotransferase [[Haemophilus] parasuis]
BGI_novel_N197	HAPS_RS07670	HAPS_RS07670	K06919|1|0.0e+00|1470.7|hap:HAPS_1581|putative DNA primase/helicase	-	-	-	gi|506420120|ref|WP_015939839.1|/0.0e+00/hypothetical protein [[Haemophilus] parasuis]
BGI_novel_N232	HAPS_RS07055	HAPS_RS07055	K02034|1|6.7e-143|511.5|hap:HAPS_1452|peptide/nickel transport system permease protein	GO:0016021//integral component of membrane;GO:0005886//plasma membrane	-	GO:0006810//transport	gi|506420062|ref|WP_015939781.1|/5.2e-142/ABC transporter permease [[Haemophilus] parasuis]
[truncated: 19,001 more rows]
